# Supplementary material for: Highly Constrained Intergenic Drosophila Ultraconserved Elements Are Candidate ncRNAs
Source: Genome Biol Evol. 2015 Jan 23;7(3):689–98. doi: 10.1093/gbe/evv011 (PMC5322558; doi:10.1093/gbe/evv011)
Supplement: Supplementary Data [file supp_evv011_SuppTables_submission.xlsx]

## Sheet: Table S1 DAVID GENIC
Annotation Cluster 1	Enrichment Score: 3.09690746231981
Category	Term	Count	%	PValue	Genes	List Total	Pop Hits	Pop Total	Fold Enrichment	Bonferroni	Benjamini	FDR
SP_PIR_KEYWORDS	developmental protein	12	22.2222	6.11474e-06	FBGN0260642, FBGN0004101, FBGN0085369, FBGN0001235, FBGN0004893, FBGN0003944, FBGN0000567, FBGN0004652, FBGN0020415, FBGN0000490, FBGN0020416, FBGN0000535	52	540	12980	5.54701	0.000409605	0.000136554	0.00627129
SP_PIR_KEYWORDS	dna-binding	10	18.5185	3.07074e-05	FBGN0260642, FBGN0004101, FBGN0085369, FBGN0001235, FBGN0003944, FBGN0000567, FBGN0041092, FBGN0004652, FBGN0003651, FBGN0039411	52	417	12980	5.98598	0.00205531	0.0004114	0.0314899
GOTERM_BP_FAT	GO:0006355~regulation of transcription, DNA-dependent	11	20.3704	6.91026e-05	FBGN0260642, FBGN0004101, FBGN0085369, FBGN0001235, FBGN0004893, FBGN0003944, FBGN0000567, FBGN0041092, FBGN0000535, FBGN0003651, FBGN0039411	32	612	7937	4.45808	0.0370949	0.0370949	0.10072
GOTERM_MF_FAT	GO:0043565~sequence-specific DNA binding	8	14.8148	7.79184e-05	FBGN0260642, FBGN0004101, FBGN0085369, FBGN0001235, FBGN0003944, FBGN0000567, FBGN0003651, FBGN0039411	38	230	7918	7.2476	0.00876647	0.00439288	0.0884351
SP_PIR_KEYWORDS	transcription regulation	9	16.6667	0.000120329	FBGN0260642, FBGN0004101, FBGN0004893, FBGN0003944, FBGN0000567, FBGN0041092, FBGN0004652, FBGN0003651, FBGN0039411	52	387	12980	5.80501	0.00803012	0.00115113	0.123344
GOTERM_BP_FAT	GO:0045449~regulation of transcription	12	22.2222	0.000128192	FBGN0260642, FBGN0004101, FBGN0085369, FBGN0001235, FBGN0004893, FBGN0003944, FBGN0000567, FBGN0041092, FBGN0004652, FBGN0000535, FBGN0003651, FBGN0039411	32	799	7937	3.72513	0.0677231	0.0344551	0.18677
GOTERM_BP_FAT	GO:0051252~regulation of RNA metabolic process	11	20.3704	0.000163698	FBGN0260642, FBGN0004101, FBGN0085369, FBGN0001235, FBGN0004893, FBGN0003944, FBGN0000567, FBGN0041092, FBGN0000535, FBGN0003651, FBGN0039411	32	678	7937	4.02411	0.0856575	0.0294089	0.238443
GOTERM_MF_FAT	GO:0030528~transcription regulator activity	12	22.2222	0.000189912	FBGN0260642, FBGN0004101, FBGN0085369, FBGN0001235, FBGN0004893, FBGN0003944, FBGN0000567, FBGN0041092, FBGN0004652, FBGN0000490, FBGN0003651, FBGN0039411	38	682	7918	3.66631	0.0212334	0.00428322	0.21542
GOTERM_MF_FAT	GO:0003700~transcription factor activity	9	16.6667	0.00034685	FBGN0260642, FBGN0004101, FBGN0085369, FBGN0001235, FBGN0003944, FBGN0000567, FBGN0004652, FBGN0003651, FBGN0039411	38	389	7918	4.82086	0.0384424	0.00558447	0.393117
SP_PIR_KEYWORDS	nucleus	12	22.2222	0.000454994	FBGN0260642, FBGN0004101, FBGN0085369, FBGN0001235, FBGN0004893, FBGN0003944, FBGN0000567, FBGN0038934, FBGN0041092, FBGN0004652, FBGN0003651, FBGN0039411	52	869	12980	3.44693	0.0300313	0.00338221	0.465674
SP_PIR_KEYWORDS	Transcription	8	14.8148	0.000810896	FBGN0004101, FBGN0004893, FBGN0003944, FBGN0000567, FBGN0041092, FBGN0004652, FBGN0003651, FBGN0039411	52	393	12980	5.08123	0.0529014	0.00542046	0.828565
GOTERM_BP_FAT	GO:0006350~transcription	8	14.8148	0.00161377	FBGN0004101, FBGN0004893, FBGN0003944, FBGN0000567, FBGN0041092, FBGN0004652, FBGN0003651, FBGN0039411	32	459	7937	4.32298	0.586643	0.0934964	2.32762
GOTERM_BP_FAT	GO:0048707~instar larval or pupal morphogenesis	7	12.963	0.00194538	FBGN0004101, FBGN0001235, FBGN0004893, FBGN0003944, FBGN0000567, FBGN0000490, FBGN0003175	32	347	7937	5.00351	0.655327	0.0849379	2.79963
GOTERM_BP_FAT	GO:0009886~post-embryonic morphogenesis	7	12.963	0.00212244	FBGN0004101, FBGN0001235, FBGN0004893, FBGN0003944, FBGN0000567, FBGN0000490, FBGN0003175	32	353	7937	4.91847	0.687206	0.0855211	3.05078
GOTERM_BP_FAT	GO:0007552~metamorphosis	7	12.963	0.00241077	FBGN0004101, FBGN0001235, FBGN0004893, FBGN0003944, FBGN0000567, FBGN0000490, FBGN0003175	32	362	7937	4.79618	0.732941	0.0747246	3.45847
GOTERM_BP_FAT	GO:0002165~instar larval or pupal development	7	12.963	0.00492552	FBGN0004101, FBGN0001235, FBGN0004893, FBGN0003944, FBGN0000567, FBGN0000490, FBGN0003175	32	418	7937	4.15363	0.932856	0.0986678	6.94715
GOTERM_BP_FAT	GO:0009791~post-embryonic development	7	12.963	0.00591237	FBGN0004101, FBGN0001235, FBGN0004893, FBGN0003944, FBGN0000567, FBGN0000490, FBGN0003175	32	434	7937	4.0005	0.960979	0.102482	8.28384
GOTERM_BP_FAT	GO:0045165~cell fate commitment	5	9.25926	0.0120433	FBGN0004101, FBGN0001235, FBGN0003944, FBGN0000490, FBGN0003651	32	232	7937	5.3455	0.998677	0.14598	16.1955
GOTERM_MF_FAT	GO:0003677~DNA binding	10	18.5185	0.0122382	FBGN0260642, FBGN0004101, FBGN0085369, FBGN0001235, FBGN0003944, FBGN0000567, FBGN0041092, FBGN0004652, FBGN0003651, FBGN0039411	38	830	7918	2.51046	0.751286	0.101505	13.048
GOTERM_MF_FAT	GO:0003702~RNA polymerase II transcription factor activity	5	9.25926	0.0309264	FBGN0004101, FBGN0004893, FBGN0003944, FBGN0000567, FBGN0004652	38	257	7918	4.05386	0.971271	0.170419	30.0012
GOTERM_MF_FAT	GO:0016563~transcription activator activity	3	5.55556	0.069728	FBGN0004893, FBGN0041092, FBGN0039411	38	93	7918	6.72156	0.999716	0.322215	55.9863
Annotation Cluster 2	Enrichment Score: 2.4378025901617693
Category	Term	Count	%	PValue	Genes	List Total	Pop Hits	Pop Total	Fold Enrichment	Bonferroni	Benjamini	FDR
SP_PIR_KEYWORDS	alternative splicing	15	27.7778	6.43002e-08	FBGN0004242, FBGN0004244, FBGN0003429, FBGN0003651, FBGN0010473, FBGN0260642, FBGN0001235, FBGN0003380, FBGN0003944, FBGN0038934, FBGN0000567, FBGN0004652, FBGN0029761, FBGN0260943, FBGN0024963	52	616	12980	6.0783	4.30811e-06	4.30811e-06	6.59482e-05
GOTERM_CC_FAT	GO:0034702~ion channel complex	6	11.1111	2.22042e-06	FBGN0003380, FBGN0004244, FBGN0003429, FBGN0000535, FBGN0024963, FBGN0028875	22	52	4786	25.1014	0.000122116	0.000122116	0.00218394
SP_PIR_KEYWORDS	ionic channel	7	12.963	6.10012e-06	FBGN0003380, FBGN0004244, FBGN0003429, FBGN0029761, FBGN0000535, FBGN0024963, FBGN0028875	52	117	12980	14.9343	0.000408626	0.000204334	0.0062563
SP_PIR_KEYWORDS	rna editing	5	9.25926	1.01168e-05	FBGN0003380, FBGN0004242, FBGN0004244, FBGN0029761, FBGN0024963	52	35	12980	35.6593	0.000677602	0.000169444	0.0103757
GOTERM_MF_FAT	GO:0022836~gated channel activity	7	12.963	1.39364e-05	FBGN0003380, FBGN0004244, FBGN0003429, FBGN0029761, FBGN0000535, FBGN0024963, FBGN0028875	38	116	7918	12.574	0.00157359	0.00157359	0.0158227
UP_SEQ_FEATURE	splice variant	14	25.9259	7.11576e-05	FBGN0004242, FBGN0004244, FBGN0003429, FBGN0003651, FBGN0260642, FBGN0010473, FBGN0001235, FBGN0003380, FBGN0003944, FBGN0038934, FBGN0004652, FBGN0029761, FBGN0260943, FBGN0024963	23	604	2975	2.99813	0.0075146	0.0075146	0.079817
SP_PIR_KEYWORDS	ion transport	7	12.963	7.46439e-05	FBGN0003380, FBGN0004244, FBGN0003429, FBGN0029761, FBGN0000535, FBGN0024963, FBGN0028875	52	182	12980	9.60059	0.00498884	0.000833207	0.0765306
GOTERM_MF_FAT	GO:0005216~ion channel activity	7	12.963	0.000140751	FBGN0003380, FBGN0004244, FBGN0003429, FBGN0029761, FBGN0000535, FBGN0024963, FBGN0028875	38	175	7918	8.33474	0.0157801	0.00528795	0.159696
GOTERM_MF_FAT	GO:0022838~substrate specific channel activity	7	12.963	0.000164273	FBGN0003380, FBGN0004244, FBGN0003429, FBGN0029761, FBGN0000535, FBGN0024963, FBGN0028875	38	180	7918	8.10322	0.0183931	0.00463033	0.186361
GOTERM_BP_FAT	GO:0007610~behavior	9	16.6667	0.000178843	FBGN0010473, FBGN0003380, FBGN0038934, FBGN0004652, FBGN0004242, FBGN0004244, FBGN0003429, FBGN0000535, FBGN0003651	32	429	7937	5.20345	0.0932025	0.0241623	0.260477
GOTERM_MF_FAT	GO:0022803~passive transmembrane transporter activity	7	12.963	0.000202336	FBGN0003380, FBGN0004244, FBGN0003429, FBGN0029761, FBGN0000535, FBGN0024963, FBGN0028875	38	187	7918	7.79989	0.0226068	0.00380379	0.229497
GOTERM_MF_FAT	GO:0015267~channel activity	7	12.963	0.000202336	FBGN0003380, FBGN0004244, FBGN0003429, FBGN0029761, FBGN0000535, FBGN0024963, FBGN0028875	38	187	7918	7.79989	0.0226068	0.00380379	0.229497
GOTERM_BP_FAT	GO:0006811~ion transport	8	14.8148	0.000298951	FBGN0003380, FBGN0038181, FBGN0004244, FBGN0003429, FBGN0029761, FBGN0000535, FBGN0024963, FBGN0028875	32	346	7937	5.73483	0.150877	0.032181	0.435054
SP_PIR_KEYWORDS	potassium channel	3	5.55556	0.000417464	FBGN0003380, FBGN0003429, FBGN0000535	52	8	12980	93.6058	0.0275882	0.00349089	0.427338
GOTERM_MF_FAT	GO:0005267~potassium channel activity	4	7.40741	0.000508761	FBGN0003380, FBGN0003429, FBGN0029761, FBGN0000535	38	34	7918	24.5139	0.0558824	0.0071623	0.576143
GOTERM_BP_FAT	GO:0006813~potassium ion transport	4	7.40741	0.00059904	FBGN0003380, FBGN0003429, FBGN0029761, FBGN0000535	32	43	7937	23.0727	0.279473	0.0531635	0.869989
SP_PIR_KEYWORDS	synapse	4	7.40741	0.00110273	FBGN0004242, FBGN0004244, FBGN0024963, FBGN0028875	52	52	12980	19.2012	0.0712572	0.00669778	1.12523
SP_PIR_KEYWORDS	voltage-gated channel	3	5.55556	0.00153818	FBGN0003380, FBGN0003429, FBGN0000535	52	15	12980	49.9231	0.0979969	0.00855795	1.56642
GOTERM_BP_FAT	GO:0007619~courtship behavior	4	7.40741	0.0016659	FBGN0003380, FBGN0004652, FBGN0003429, FBGN0000535	32	61	7937	16.2643	0.598283	0.0871656	2.40197
SP_PIR_KEYWORDS	potassium transport	3	5.55556	0.00198233	FBGN0003380, FBGN0003429, FBGN0000535	52	17	12980	44.0498	0.124489	0.0101746	2.01458
GOTERM_MF_FAT	GO:0005261~cation channel activity	5	9.25926	0.00211774	FBGN0003380, FBGN0003429, FBGN0029761, FBGN0000535, FBGN0028875	38	118	7918	8.82917	0.213025	0.0262665	2.37836
SP_PIR_KEYWORDS	potassium	3	5.55556	0.00274865	FBGN0003380, FBGN0003429, FBGN0000535	52	20	12980	37.4423	0.168408	0.013086	2.78351
GOTERM_BP_FAT	GO:0007617~mating behavior	4	7.40741	0.00278926	FBGN0003380, FBGN0004652, FBGN0003429, FBGN0000535	32	73	7937	13.5908	0.783	0.0735479	3.99122
GOTERM_BP_FAT	GO:0051705~behavioral interaction between organisms	4	7.40741	0.00289947	FBGN0003380, FBGN0004652, FBGN0003429, FBGN0000535	32	74	7937	13.4071	0.79573	0.0728445	4.14582
SP_PIR_KEYWORDS	transmembrane protein	4	7.40741	0.00292883	FBGN0003380, FBGN0004242, FBGN0004244, FBGN0000535	52	73	12980	13.6776	0.178415	0.0130159	2.96351
GOTERM_CC_FAT	GO:0034705~potassium channel complex	3	5.55556	0.00299809	FBGN0003380, FBGN0003429, FBGN0000535	22	19	4786	34.3493	0.152227	0.0792542	2.91012
GOTERM_CC_FAT	GO:0008076~voltage-gated potassium channel complex	3	5.55556	0.00299809	FBGN0003380, FBGN0003429, FBGN0000535	22	19	4786	34.3493	0.152227	0.0792542	2.91012
INTERPRO	IPR018000:Neurotransmitter-gated ion-channel, conserved site	3	5.55556	0.00300288	FBGN0004244, FBGN0024963, FBGN0028875	43	20	10196	35.5674	0.313346	0.171354	3.41801
INTERPRO	IPR006029:Neurotransmitter-gated ion-channel transmembrane region	3	5.55556	0.00300288	FBGN0004244, FBGN0024963, FBGN0028875	43	20	10196	35.5674	0.313346	0.171354	3.41801
SP_PIR_KEYWORDS	cell junction	4	7.40741	0.00304419	FBGN0004242, FBGN0004244, FBGN0024963, FBGN0028875	52	74	12980	13.4927	0.18476	0.0126859	3.0786
GOTERM_BP_FAT	GO:0030001~metal ion transport	5	9.25926	0.00365714	FBGN0003380, FBGN0038181, FBGN0003429, FBGN0029761, FBGN0000535	32	165	7937	7.5161	0.865222	0.0870704	5.20249
INTERPRO	IPR006201:Neurotransmitter-gated ion-channel	3	5.55556	0.00396743	FBGN0004244, FBGN0024963, FBGN0028875	43	23	10196	30.9282	0.391595	0.152647	4.49304
INTERPRO	IPR006202:Neurotransmitter-gated ion-channel ligand-binding	3	5.55556	0.00396743	FBGN0004244, FBGN0024963, FBGN0028875	43	23	10196	30.9282	0.391595	0.152647	4.49304
UP_SEQ_FEATURE	sequence variant	7	12.963	0.00435822	FBGN0003380, FBGN0004242, FBGN0004244, FBGN0000490, FBGN0029761, FBGN0020416, FBGN0024963	23	222	2975	4.07854	0.370595	0.143008	4.78289
GOTERM_BP_FAT	GO:0007618~mating	4	7.40741	0.0044351	FBGN0003380, FBGN0004652, FBGN0003429, FBGN0000535	32	86	7937	11.5363	0.912086	0.100317	6.27615
GOTERM_BP_FAT	GO:0019098~reproductive behavior	4	7.40741	0.00458142	FBGN0003380, FBGN0004652, FBGN0003429, FBGN0000535	32	87	7937	11.4037	0.918877	0.0955894	6.47682
GOTERM_MF_FAT	GO:0046873~metal ion transmembrane transporter activity	5	9.25926	0.00502733	FBGN0003380, FBGN0003429, FBGN0029761, FBGN0000535, FBGN0028875	38	150	7918	6.94561	0.434204	0.0553607	5.56191
GOTERM_MF_FAT	GO:0030955~potassium ion binding	3	5.55556	0.00595735	FBGN0003380, FBGN0003429, FBGN0000535	38	25	7918	25.0042	0.490942	0.0595354	6.55936
GOTERM_CC_FAT	GO:0044459~plasma membrane part	7	12.963	0.00640303	FBGN0003380, FBGN0004242, FBGN0004244, FBGN0003429, FBGN0000535, FBGN0024963, FBGN0028875	22	405	4786	3.76004	0.297633	0.111096	6.12271
GOTERM_CC_FAT	GO:0034703~cation channel complex	3	5.55556	0.00647167	FBGN0003380, FBGN0003429, FBGN0000535	22	28	4786	23.3084	0.300297	0.0854057	6.18648
GOTERM_BP_FAT	GO:0044057~regulation of system process	3	5.55556	0.00766299	FBGN0003380, FBGN0004244, FBGN0000535	32	34	7937	21.8851	0.985121	0.116407	10.6111
GOTERM_MF_FAT	GO:0005249~voltage-gated potassium channel activity	3	5.55556	0.00796828	FBGN0003380, FBGN0003429, FBGN0000535	38	29	7918	21.5554	0.595062	0.0725674	8.68331
INTERPRO	IPR005821:Ion transport	3	5.55556	0.00854913	FBGN0003380, FBGN0003429, FBGN0000535	43	34	10196	20.922	0.6581	0.142144	9.45183
SP_PIR_KEYWORDS	transport	7	12.963	0.00941603	FBGN0003380, FBGN0004244, FBGN0003429, FBGN0029761, FBGN0000535, FBGN0024963, FBGN0028875	52	465	12980	3.75765	0.469461	0.0311962	9.24723
GOTERM_BP_FAT	GO:0048512~circadian behavior	3	5.55556	0.00951007	FBGN0003380, FBGN0004244, FBGN0003429	32	38	7937	19.5814	0.99463	0.135143	13.0069
SP_PIR_KEYWORDS	postsynaptic cell membrane	3	5.55556	0.00972201	FBGN0004244, FBGN0024963, FBGN0028875	52	38	12980	19.7065	0.48033	0.0306889	9.53434
GOTERM_CC_FAT	GO:0044456~synapse part	4	7.40741	0.00997416	FBGN0004242, FBGN0004244, FBGN0024963, FBGN0028875	22	104	4786	8.36713	0.423819	0.104405	9.38919
GOTERM_BP_FAT	GO:0007622~rhythmic behavior	3	5.55556	0.0105008	FBGN0003380, FBGN0004244, FBGN0003429	32	40	7937	18.6023	0.996894	0.137619	14.2672
SP_PIR_KEYWORDS	membrane	11	20.3704	0.0119959	FBGN0010473, FBGN0003380, FBGN0004242, FBGN0004244, FBGN0003429, FBGN0029761, FBGN0083950, FBGN0000535, FBGN0037153, FBGN0024963, FBGN0028875	52	1139	12980	2.41068	0.554513	0.0360868	11.6424
GOTERM_BP_FAT	GO:0007623~circadian rhythm	3	5.55556	0.0154912	FBGN0003380, FBGN0004244, FBGN0003429	32	49	7937	15.1856	0.999805	0.169438	20.3609
GOTERM_MF_FAT	GO:0022843~voltage-gated cation channel activity	3	5.55556	0.0155385	FBGN0003380, FBGN0003429, FBGN0000535	38	41	7918	15.2465	0.829605	0.11874	16.2902
GOTERM_BP_FAT	GO:0006812~cation transport	5	9.25926	0.0159125	FBGN0003380, FBGN0038181, FBGN0003429, FBGN0029761, FBGN0000535	32	252	7937	4.92125	0.999845	0.170294	20.8563
GOTERM_BP_FAT	GO:0048511~rhythmic process	3	5.55556	0.0160978	FBGN0003380, FBGN0004244, FBGN0003429	32	50	7937	14.8819	0.99986	0.168846	21.0734
GOTERM_CC_FAT	GO:0045211~postsynaptic membrane	3	5.55556	0.0162072	FBGN0004244, FBGN0024963, FBGN0028875	22	45	4786	14.503	0.5929	0.139105	14.8467
GOTERM_CC_FAT	GO:0045202~synapse	4	7.40741	0.0164045	FBGN0004242, FBGN0004244, FBGN0024963, FBGN0028875	22	125	4786	6.96145	0.597366	0.12187	15.0145
SP_PIR_KEYWORDS	transmembrane	10	18.5185	0.0186722	FBGN0010473, FBGN0003380, FBGN0004242, FBGN0004244, FBGN0003429, FBGN0029761, FBGN0000535, FBGN0037153, FBGN0024963, FBGN0028875	52	1039	12980	2.40246	0.717157	0.0512589	17.578
GOTERM_CC_FAT	GO:0030054~cell junction	4	7.40741	0.0197359	FBGN0004242, FBGN0004244, FBGN0024963, FBGN0028875	22	134	4786	6.49389	0.665906	0.128066	17.8038
GOTERM_MF_FAT	GO:0031420~alkali metal ion binding	3	5.55556	0.0209429	FBGN0003380, FBGN0003429, FBGN0000535	38	48	7918	13.023	0.908524	0.147383	21.3622
GOTERM_MF_FAT	GO:0005244~voltage-gated ion channel activity	3	5.55556	0.0226117	FBGN0003380, FBGN0003429, FBGN0000535	38	50	7918	12.5021	0.924563	0.149158	22.8707
GOTERM_MF_FAT	GO:0022832~voltage-gated channel activity	3	5.55556	0.0226117	FBGN0003380, FBGN0003429, FBGN0000535	38	50	7918	12.5021	0.924563	0.149158	22.8707
GOTERM_MF_FAT	GO:0005230~extracellular ligand-gated ion channel activity	3	5.55556	0.0243339	FBGN0004244, FBGN0024963, FBGN0028875	38	52	7918	12.0213	0.938193	0.143287	24.3998
GOTERM_BP_FAT	GO:0015672~monovalent inorganic cation transport	4	7.40741	0.030133	FBGN0003380, FBGN0003429, FBGN0029761, FBGN0000535	32	175	7937	5.66929	1	0.262356	35.9921
GOTERM_MF_FAT	GO:0022834~ligand-gated channel activity	3	5.55556	0.0420625	FBGN0004244, FBGN0024963, FBGN0028875	38	70	7918	8.93008	0.992218	0.215569	38.6101
GOTERM_MF_FAT	GO:0030594~neurotransmitter receptor activity	3	5.55556	0.0420625	FBGN0004244, FBGN0024963, FBGN0028875	38	70	7918	8.93008	0.992218	0.215569	38.6101
GOTERM_MF_FAT	GO:0015276~ligand-gated ion channel activity	3	5.55556	0.0420625	FBGN0004244, FBGN0024963, FBGN0028875	38	70	7918	8.93008	0.992218	0.215569	38.6101
GOTERM_MF_FAT	GO:0042165~neurotransmitter binding	3	5.55556	0.0420625	FBGN0004244, FBGN0024963, FBGN0028875	38	70	7918	8.93008	0.992218	0.215569	38.6101
GOTERM_CC_FAT	GO:0005886~plasma membrane	8	14.8148	0.0429814	FBGN0041097, FBGN0003380, FBGN0004242, FBGN0004244, FBGN0003429, FBGN0000535, FBGN0024963, FBGN0028875	22	781	4786	2.22838	0.910748	0.214652	35.0864
UP_SEQ_FEATURE	transmembrane region	9	16.6667	0.0463933	FBGN0010473, FBGN0003380, FBGN0004242, FBGN0004244, FBGN0003429, FBGN0029761, FBGN0000535, FBGN0037153, FBGN0024963	23	575	2975	2.02457	0.993497	0.56796	41.3184
GOTERM_CC_FAT	GO:0016021~integral to membrane	11	20.3704	0.0478371	FBGN0010473, FBGN0003380, FBGN0004242, FBGN0004244, FBGN0003429, FBGN0029761, FBGN0083950, FBGN0000535, FBGN0037153, FBGN0024963, FBGN0028875	22	1360	4786	1.75956	0.932529	0.201221	38.2542
GOTERM_CC_FAT	GO:0031224~intrinsic to membrane	11	20.3704	0.0529613	FBGN0010473, FBGN0003380, FBGN0004242, FBGN0004244, FBGN0003429, FBGN0029761, FBGN0083950, FBGN0000535, FBGN0037153, FBGN0024963, FBGN0028875	22	1382	4786	1.73155	0.949855	0.20564	41.446
GOTERM_CC_FAT	GO:0005887~integral to plasma membrane	4	7.40741	0.0535887	FBGN0003380, FBGN0003429, FBGN0000535, FBGN0028875	22	198	4786	4.39486	0.95165	0.194569	41.8264
GOTERM_CC_FAT	GO:0031226~intrinsic to plasma membrane	4	7.40741	0.055605	FBGN0003380, FBGN0003429, FBGN0000535, FBGN0028875	22	201	4786	4.32926	0.957002	0.189232	43.034
UP_SEQ_FEATURE	topological domain:Cytoplasmic	7	12.963	0.0605885	FBGN0010473, FBGN0003380, FBGN0004242, FBGN0004244, FBGN0003429, FBGN0000535, FBGN0024963	23	394	2975	2.29806	0.998673	0.611885	50.4076
SP_PIR_KEYWORDS	phosphoprotein	7	12.963	0.0985227	FBGN0004101, FBGN0004893, FBGN0003944, FBGN0003380, FBGN0003429, FBGN0000535, FBGN0039883	52	815	12980	2.14394	0.999041	0.234541	65.4854
SP_PIR_KEYWORDS	cell membrane	3	5.55556	0.34208	FBGN0004244, FBGN0024963, FBGN0028875	52	308	12980	2.43132	1	0.607428	98.635
UP_SEQ_FEATURE	topological domain:Extracellular	4	7.40741	0.404208	FBGN0010473, FBGN0004244, FBGN0003429, FBGN0024963	23	309	2975	1.67441	1	0.985339	99.7005
Annotation Cluster 3	Enrichment Score: 2.3047708428283786
Category	Term	Count	%	PValue	Genes	List Total	Pop Hits	Pop Total	Fold Enrichment	Bonferroni	Benjamini	FDR
SP_PIR_KEYWORDS	dna-binding	10	18.5185	3.07074e-05	FBGN0260642, FBGN0004101, FBGN0085369, FBGN0001235, FBGN0003944, FBGN0000567, FBGN0041092, FBGN0004652, FBGN0003651, FBGN0039411	52	417	12980	5.98598	0.00205531	0.0004114	0.0314899
GOTERM_MF_FAT	GO:0043565~sequence-specific DNA binding	8	14.8148	7.79184e-05	FBGN0260642, FBGN0004101, FBGN0085369, FBGN0001235, FBGN0003944, FBGN0000567, FBGN0003651, FBGN0039411	38	230	7918	7.2476	0.00876647	0.00439288	0.0884351
SP_PIR_KEYWORDS	transcription regulation	9	16.6667	0.000120329	FBGN0260642, FBGN0004101, FBGN0004893, FBGN0003944, FBGN0000567, FBGN0041092, FBGN0004652, FBGN0003651, FBGN0039411	52	387	12980	5.80501	0.00803012	0.00115113	0.123344
GOTERM_MF_FAT	GO:0003700~transcription factor activity	9	16.6667	0.00034685	FBGN0260642, FBGN0004101, FBGN0085369, FBGN0001235, FBGN0003944, FBGN0000567, FBGN0004652, FBGN0003651, FBGN0039411	38	389	7918	4.82086	0.0384424	0.00558447	0.393117
INTERPRO	IPR017970:Homeobox, conserved site	4	7.40741	0.00732624	FBGN0260642, FBGN0085369, FBGN0001235, FBGN0003944	43	97	10196	9.77799	0.601143	0.167923	8.15184
SP_PIR_KEYWORDS	Homeobox	4	7.40741	0.00787531	FBGN0260642, FBGN0085369, FBGN0001235, FBGN0003944	52	104	12980	9.60059	0.411239	0.0274957	7.78906
INTERPRO	IPR001356:Homeobox	4	7.40741	0.00841142	FBGN0260642, FBGN0085369, FBGN0001235, FBGN0003944	43	102	10196	9.29868	0.652112	0.161364	9.30628
INTERPRO	IPR012287:Homeodomain-related	4	7.40741	0.00934428	FBGN0260642, FBGN0085369, FBGN0001235, FBGN0003944	43	106	10196	8.94778	0.690726	0.136439	10.2881
GOTERM_BP_FAT	GO:0007350~blastoderm segmentation	5	9.25926	0.00973619	FBGN0260642, FBGN0001235, FBGN0004893, FBGN0003944, FBGN0000490	32	218	7937	5.68879	0.99526	0.134669	13.2961
GOTERM_BP_FAT	GO:0009880~embryonic pattern specification	5	9.25926	0.0118678	FBGN0260642, FBGN0001235, FBGN0004893, FBGN0003944, FBGN0000490	32	231	7937	5.36864	0.998542	0.147243	15.9782
GOTERM_MF_FAT	GO:0003677~DNA binding	10	18.5185	0.0122382	FBGN0260642, FBGN0004101, FBGN0085369, FBGN0001235, FBGN0003944, FBGN0000567, FBGN0041092, FBGN0004652, FBGN0003651, FBGN0039411	38	830	7918	2.51046	0.751286	0.101505	13.048
SP_PIR_KEYWORDS	DNA binding	4	7.40741	0.012424	FBGN0260642, FBGN0003944, FBGN0000567, FBGN0003651	52	123	12980	8.11757	0.567261	0.0357631	12.0342
GOTERM_BP_FAT	GO:0007379~segment specification	3	5.55556	0.0131677	FBGN0260642, FBGN0001235, FBGN0003944	32	45	7937	16.5354	0.99929	0.155168	17.5757
GOTERM_BP_FAT	GO:0035282~segmentation	5	9.25926	0.0176576	FBGN0260642, FBGN0001235, FBGN0004893, FBGN0003944, FBGN0000490	32	260	7937	4.76983	0.999941	0.18035	22.8785
SMART	SM00389:HOX	4	7.40741	0.0316473	FBGN0260642, FBGN0085369, FBGN0001235, FBGN0003944	34	102	4824	5.56401	0.618928	0.275004	23.9625
GOTERM_BP_FAT	GO:0003002~regionalization	5	9.25926	0.0982455	FBGN0260642, FBGN0001235, FBGN0004893, FBGN0003944, FBGN0000490	32	454	7937	2.73162	1	0.564764	77.8646
GOTERM_BP_FAT	GO:0007389~pattern specification process	5	9.25926	0.11458	FBGN0260642, FBGN0001235, FBGN0004893, FBGN0003944, FBGN0000490	32	480	7937	2.58366	1	0.613625	83.0442
Annotation Cluster 4	Enrichment Score: 2.074845725438489
Category	Term	Count	%	PValue	Genes	List Total	Pop Hits	Pop Total	Fold Enrichment	Bonferroni	Benjamini	FDR
SP_PIR_KEYWORDS	developmental protein	12	22.2222	6.11474e-06	FBGN0260642, FBGN0004101, FBGN0085369, FBGN0001235, FBGN0004893, FBGN0003944, FBGN0000567, FBGN0004652, FBGN0020415, FBGN0000490, FBGN0020416, FBGN0000535	52	540	12980	5.54701	0.000409605	0.000136554	0.00627129
GOTERM_MF_FAT	GO:0030528~transcription regulator activity	12	22.2222	0.000189912	FBGN0260642, FBGN0004101, FBGN0085369, FBGN0001235, FBGN0004893, FBGN0003944, FBGN0000567, FBGN0041092, FBGN0004652, FBGN0000490, FBGN0003651, FBGN0039411	38	682	7918	3.66631	0.0212334	0.00428322	0.21542
GOTERM_BP_FAT	GO:0007444~imaginal disc development	8	14.8148	0.000856574	FBGN0004101, FBGN0001235, FBGN0004893, FBGN0003944, FBGN0020415, FBGN0000490, FBGN0003175, FBGN0020416	32	412	7937	4.81614	0.374214	0.064771	1.24184
GOTERM_BP_FAT	GO:0035218~leg disc development	4	7.40741	0.000989724	FBGN0001235, FBGN0004893, FBGN0003944, FBGN0000490	32	51	7937	19.4534	0.418211	0.0654647	1.43358
GOTERM_BP_FAT	GO:0035120~post-embryonic appendage morphogenesis	6	11.1111	0.00176094	FBGN0004101, FBGN0001235, FBGN0004893, FBGN0003944, FBGN0000490, FBGN0003175	32	229	7937	6.49864	0.618668	0.0839131	2.53737
GOTERM_BP_FAT	GO:0048707~instar larval or pupal morphogenesis	7	12.963	0.00194538	FBGN0004101, FBGN0001235, FBGN0004893, FBGN0003944, FBGN0000567, FBGN0000490, FBGN0003175	32	347	7937	5.00351	0.655327	0.0849379	2.79963
GOTERM_BP_FAT	GO:0009886~post-embryonic morphogenesis	7	12.963	0.00212244	FBGN0004101, FBGN0001235, FBGN0004893, FBGN0003944, FBGN0000567, FBGN0000490, FBGN0003175	32	353	7937	4.91847	0.687206	0.0855211	3.05078
GOTERM_BP_FAT	GO:0035114~imaginal disc-derived appendage morphogenesis	6	11.1111	0.00212531	FBGN0004101, FBGN0001235, FBGN0004893, FBGN0003944, FBGN0000490, FBGN0003175	32	239	7937	6.22673	0.687697	0.079766	3.05485
GOTERM_BP_FAT	GO:0035107~appendage morphogenesis	6	11.1111	0.00224469	FBGN0004101, FBGN0001235, FBGN0004893, FBGN0003944, FBGN0000490, FBGN0003175	32	242	7937	6.14954	0.707481	0.0786805	3.22383
GOTERM_BP_FAT	GO:0048737~imaginal disc-derived appendage development	6	11.1111	0.00228555	FBGN0004101, FBGN0001235, FBGN0004893, FBGN0003944, FBGN0000490, FBGN0003175	32	243	7937	6.12423	0.713962	0.0752454	3.28161
GOTERM_BP_FAT	GO:0007552~metamorphosis	7	12.963	0.00241077	FBGN0004101, FBGN0001235, FBGN0004893, FBGN0003944, FBGN0000567, FBGN0000490, FBGN0003175	32	362	7937	4.79618	0.732941	0.0747246	3.45847
GOTERM_BP_FAT	GO:0048736~appendage development	6	11.1111	0.00241143	FBGN0004101, FBGN0001235, FBGN0004893, FBGN0003944, FBGN0000490, FBGN0003175	32	246	7937	6.04954	0.733037	0.0707423	3.4594
GOTERM_BP_FAT	GO:0048563~post-embryonic organ morphogenesis	6	11.1111	0.00447917	FBGN0004101, FBGN0001235, FBGN0004893, FBGN0003944, FBGN0000490, FBGN0003175	32	284	7937	5.2401	0.914189	0.0972567	6.33663
GOTERM_BP_FAT	GO:0007560~imaginal disc morphogenesis	6	11.1111	0.00447917	FBGN0004101, FBGN0001235, FBGN0004893, FBGN0003944, FBGN0000490, FBGN0003175	32	284	7937	5.2401	0.914189	0.0972567	6.33663
GOTERM_BP_FAT	GO:0002165~instar larval or pupal development	7	12.963	0.00492552	FBGN0004101, FBGN0001235, FBGN0004893, FBGN0003944, FBGN0000567, FBGN0000490, FBGN0003175	32	418	7937	4.15363	0.932856	0.0986678	6.94715
GOTERM_BP_FAT	GO:0048569~post-embryonic organ development	6	11.1111	0.00541421	FBGN0004101, FBGN0001235, FBGN0004893, FBGN0003944, FBGN0000490, FBGN0003175	32	297	7937	5.01073	0.948677	0.100627	7.61132
GOTERM_BP_FAT	GO:0035127~post-embryonic limb morphogenesis	3	5.55556	0.00561339	FBGN0001235, FBGN0004893, FBGN0003944	32	29	7937	25.6584	0.954003	0.100736	7.88077
GOTERM_BP_FAT	GO:0007480~imaginal disc-derived leg morphogenesis	3	5.55556	0.00561339	FBGN0001235, FBGN0004893, FBGN0003944	32	29	7937	25.6584	0.954003	0.100736	7.88077
GOTERM_BP_FAT	GO:0009791~post-embryonic development	7	12.963	0.00591237	FBGN0004101, FBGN0001235, FBGN0004893, FBGN0003944, FBGN0000567, FBGN0000490, FBGN0003175	32	434	7937	4.0005	0.960979	0.102482	8.28384
GOTERM_BP_FAT	GO:0035109~imaginal disc-derived limb morphogenesis	3	5.55556	0.00599978	FBGN0001235, FBGN0004893, FBGN0003944	32	30	7937	24.8031	0.962812	0.100743	8.40136
GOTERM_BP_FAT	GO:0007478~leg disc morphogenesis	3	5.55556	0.00639803	FBGN0001235, FBGN0004893, FBGN0003944	32	31	7937	24.003	0.970132	0.103913	8.93506
GOTERM_BP_FAT	GO:0035295~tube development	4	7.40741	0.00656883	FBGN0004101, FBGN0003944, FBGN0000490, FBGN0039411	32	99	7937	10.0215	0.972813	0.103487	9.16307
GOTERM_BP_FAT	GO:0007350~blastoderm segmentation	5	9.25926	0.00973619	FBGN0260642, FBGN0001235, FBGN0004893, FBGN0003944, FBGN0000490	32	218	7937	5.68879	0.99526	0.134669	13.2961
GOTERM_BP_FAT	GO:0035110~leg morphogenesis	3	5.55556	0.00999989	FBGN0001235, FBGN0004893, FBGN0003944	32	39	7937	19.0793	0.995903	0.134693	13.6322
GOTERM_BP_FAT	GO:0035108~limb morphogenesis	3	5.55556	0.0105008	FBGN0001235, FBGN0004893, FBGN0003944	32	40	7937	18.6023	0.996894	0.137619	14.2672
GOTERM_BP_FAT	GO:0060173~limb development	3	5.55556	0.0105008	FBGN0001235, FBGN0004893, FBGN0003944	32	40	7937	18.6023	0.996894	0.137619	14.2672
GOTERM_BP_FAT	GO:0009880~embryonic pattern specification	5	9.25926	0.0118678	FBGN0260642, FBGN0001235, FBGN0004893, FBGN0003944, FBGN0000490	32	231	7937	5.36864	0.998542	0.147243	15.9782
GOTERM_BP_FAT	GO:0045165~cell fate commitment	5	9.25926	0.0120433	FBGN0004101, FBGN0001235, FBGN0003944, FBGN0000490, FBGN0003651	32	232	7937	5.3455	0.998677	0.14598	16.1955
GOTERM_BP_FAT	GO:0035282~segmentation	5	9.25926	0.0176576	FBGN0260642, FBGN0001235, FBGN0004893, FBGN0003944, FBGN0000490	32	260	7937	4.76983	0.999941	0.18035	22.8785
GOTERM_BP_FAT	GO:0007424~open tracheal system development	4	7.40741	0.0212753	FBGN0004101, FBGN0003944, FBGN0000490, FBGN0039411	32	153	7937	6.48448	0.999992	0.209637	26.9181
GOTERM_BP_FAT	GO:0060541~respiratory system development	4	7.40741	0.0212753	FBGN0004101, FBGN0003944, FBGN0000490, FBGN0039411	32	153	7937	6.48448	0.999992	0.209637	26.9181
GOTERM_BP_FAT	GO:0035220~wing disc development	5	9.25926	0.0227988	FBGN0004101, FBGN0001235, FBGN0004893, FBGN0000490, FBGN0003175	32	281	7937	4.41337	0.999997	0.21914	28.5596
GOTERM_BP_FAT	GO:0001708~cell fate specification	3	5.55556	0.024141	FBGN0004101, FBGN0003944, FBGN0000490	32	62	7937	12.0015	0.999998	0.226679	29.9772
GOTERM_BP_FAT	GO:0009952~anterior/posterior pattern formation	4	7.40741	0.0279718	FBGN0260642, FBGN0004893, FBGN0003944, FBGN0000490	32	170	7937	5.83603	1	0.253832	33.8804
GOTERM_BP_FAT	GO:0048565~gut development	3	5.55556	0.032674	FBGN0004893, FBGN0003944, FBGN0000490	32	73	7937	10.1931	1	0.277101	38.3944
GOTERM_BP_FAT	GO:0006357~regulation of transcription from RNA polymerase II promoter	4	7.40741	0.038129	FBGN0001235, FBGN0004893, FBGN0003944, FBGN0039411	32	192	7937	5.16732	1	0.306934	43.2709
GOTERM_BP_FAT	GO:0007476~imaginal disc-derived wing morphogenesis	4	7.40741	0.0522612	FBGN0004101, FBGN0001235, FBGN0000490, FBGN0003175	32	218	7937	4.55103	1	0.382037	54.284
GOTERM_BP_FAT	GO:0007472~wing disc morphogenesis	4	7.40741	0.0534415	FBGN0004101, FBGN0001235, FBGN0000490, FBGN0003175	32	220	7937	4.50966	1	0.38403	55.1072
GOTERM_BP_FAT	GO:0003002~regionalization	5	9.25926	0.0982455	FBGN0260642, FBGN0001235, FBGN0004893, FBGN0003944, FBGN0000490	32	454	7937	2.73162	1	0.564764	77.8646
GOTERM_BP_FAT	GO:0009948~anterior/posterior axis specification	3	5.55556	0.111873	FBGN0260642, FBGN0004893, FBGN0000490	32	147	7937	5.06186	1	0.609577	82.2722
GOTERM_BP_FAT	GO:0007389~pattern specification process	5	9.25926	0.11458	FBGN0260642, FBGN0001235, FBGN0004893, FBGN0003944, FBGN0000490	32	480	7937	2.58366	1	0.613625	83.0442
GOTERM_BP_FAT	GO:0048732~gland development	3	5.55556	0.132557	FBGN0001235, FBGN0000567, FBGN0000490	32	163	7937	4.56499	1	0.66053	87.4278
GOTERM_BP_FAT	GO:0009798~axis specification	3	5.55556	0.184658	FBGN0260642, FBGN0004893, FBGN0000490	32	201	7937	3.70196	1	0.752379	94.9051
GOTERM_BP_FAT	GO:0048598~embryonic morphogenesis	3	5.55556	0.220436	FBGN0004893, FBGN0003944, FBGN0000490	32	226	7937	3.29245	1	0.81008	97.3518
Annotation Cluster 5	Enrichment Score: 1.7912102201380327
Category	Term	Count	%	PValue	Genes	List Total	Pop Hits	Pop Total	Fold Enrichment	Bonferroni	Benjamini	FDR
GOTERM_BP_FAT	GO:0035051~cardiac cell differentiation	3	5.55556	0.00268499	FBGN0003944, FBGN0000490, FBGN0003651	32	20	7937	37.2047	0.770228	0.0744837	3.84473
GOTERM_BP_FAT	GO:0035295~tube development	4	7.40741	0.00656883	FBGN0004101, FBGN0003944, FBGN0000490, FBGN0039411	32	99	7937	10.0215	0.972813	0.103487	9.16307
GOTERM_BP_FAT	GO:0048754~branching morphogenesis of a tube	3	5.55556	0.00999989	FBGN0004101, FBGN0000490, FBGN0039411	32	39	7937	19.0793	0.995903	0.134693	13.6322
GOTERM_BP_FAT	GO:0060446~branching involved in open tracheal system development	3	5.55556	0.00999989	FBGN0004101, FBGN0000490, FBGN0039411	32	39	7937	19.0793	0.995903	0.134693	13.6322
GOTERM_BP_FAT	GO:0001763~morphogenesis of a branching structure	3	5.55556	0.0115353	FBGN0004101, FBGN0000490, FBGN0039411	32	42	7937	17.7165	0.998247	0.146715	15.565
GOTERM_BP_FAT	GO:0060562~epithelial tube morphogenesis	3	5.55556	0.0115353	FBGN0004101, FBGN0000490, FBGN0039411	32	42	7937	17.7165	0.998247	0.146715	15.565
GOTERM_BP_FAT	GO:0045165~cell fate commitment	5	9.25926	0.0120433	FBGN0004101, FBGN0001235, FBGN0003944, FBGN0000490, FBGN0003651	32	232	7937	5.3455	0.998677	0.14598	16.1955
GOTERM_BP_FAT	GO:0048729~tissue morphogenesis	5	9.25926	0.0148799	FBGN0004101, FBGN0003944, FBGN0000490, FBGN0003651, FBGN0039411	32	247	7937	5.02088	0.999725	0.170037	19.6367
GOTERM_BP_FAT	GO:0060541~respiratory system development	4	7.40741	0.0212753	FBGN0004101, FBGN0003944, FBGN0000490, FBGN0039411	32	153	7937	6.48448	0.999992	0.209637	26.9181
GOTERM_BP_FAT	GO:0007424~open tracheal system development	4	7.40741	0.0212753	FBGN0004101, FBGN0003944, FBGN0000490, FBGN0039411	32	153	7937	6.48448	0.999992	0.209637	26.9181
GOTERM_BP_FAT	GO:0007507~heart development	3	5.55556	0.0294496	FBGN0003944, FBGN0000490, FBGN0003651	32	69	7937	10.784	1	0.261249	35.3312
GOTERM_BP_FAT	GO:0035239~tube morphogenesis	3	5.55556	0.0422131	FBGN0004101, FBGN0000490, FBGN0039411	32	84	7937	8.85826	1	0.325107	46.6838
GOTERM_BP_FAT	GO:0002009~morphogenesis of an epithelium	4	7.40741	0.056449	FBGN0004101, FBGN0000490, FBGN0003651, FBGN0039411	32	225	7937	4.40944	1	0.396191	57.1429
GOTERM_BP_FAT	GO:0060429~epithelium development	4	7.40741	0.062705	FBGN0004101, FBGN0000490, FBGN0003651, FBGN0039411	32	235	7937	4.22181	1	0.42505	61.1051
Annotation Cluster 6	Enrichment Score: 1.6507081503106464
Category	Term	Count	%	PValue	Genes	List Total	Pop Hits	Pop Total	Fold Enrichment	Bonferroni	Benjamini	FDR
GOTERM_BP_FAT	GO:0007626~locomotory behavior	5	9.25926	0.00508684	FBGN0010473, FBGN0003380, FBGN0004242, FBGN0000535, FBGN0003651	32	181	7937	6.85169	0.938554	0.0981604	7.16689
GOTERM_BP_FAT	GO:0030537~larval behavior	3	5.55556	0.00810775	FBGN0010473, FBGN0003380, FBGN0004242	32	35	7937	21.2598	0.988357	0.119468	11.1936
GOTERM_BP_FAT	GO:0007629~flight behavior	3	5.55556	0.0148948	FBGN0010473, FBGN0003380, FBGN0000535	32	48	7937	15.502	0.999728	0.166746	19.6545
GOTERM_BP_FAT	GO:0008344~adult locomotory behavior	3	5.55556	0.0422131	FBGN0010473, FBGN0003380, FBGN0000535	32	84	7937	8.85826	1	0.325107	46.6838
UP_SEQ_FEATURE	topological domain:Cytoplasmic	7	12.963	0.0605885	FBGN0010473, FBGN0003380, FBGN0004242, FBGN0004244, FBGN0003429, FBGN0000535, FBGN0024963	23	394	2975	2.29806	0.998673	0.611885	50.4076
GOTERM_BP_FAT	GO:0030534~adult behavior	3	5.55556	0.0793469	FBGN0010473, FBGN0003380, FBGN0000535	32	120	7937	6.20078	1	0.490818	70.0471
Annotation Cluster 7	Enrichment Score: 1.565551098365209
Category	Term	Count	%	PValue	Genes	List Total	Pop Hits	Pop Total	Fold Enrichment	Bonferroni	Benjamini	FDR
INTERPRO	IPR003598:Immunoglobulin subtype 2	4	7.40741	0.00671762	FBGN0010473, FBGN0041097, FBGN0030887, FBGN0083950	43	94	10196	10.0901	0.569383	0.189929	7.49851
INTERPRO	IPR013783:Immunoglobulin-like fold	4	7.40741	0.0122128	FBGN0010473, FBGN0041097, FBGN0030887, FBGN0083950	43	117	10196	8.10654	0.784758	0.156897	13.2465
INTERPRO	IPR008957:Fibronectin, type III-like fold	3	5.55556	0.0159273	FBGN0010473, FBGN0041097, FBGN0083950	43	47	10196	15.1351	0.865601	0.166773	16.9451
INTERPRO	IPR007110:Immunoglobulin-like	4	7.40741	0.0168587	FBGN0010473, FBGN0041097, FBGN0030887, FBGN0083950	43	132	10196	7.18534	0.880603	0.162311	17.8495
INTERPRO	IPR013098:Immunoglobulin I-set	3	5.55556	0.0229151	FBGN0010473, FBGN0041097, FBGN0030887	43	57	10196	12.4798	0.944851	0.199806	23.515
SMART	SM00408:IGc2	4	7.40741	0.0256331	FBGN0010473, FBGN0041097, FBGN0030887, FBGN0083950	34	94	4824	6.03755	0.541145	0.322612	19.8445
INTERPRO	IPR003961:Fibronectin, type III	3	5.55556	0.0284274	FBGN0010473, FBGN0041097, FBGN0083950	43	64	10196	11.1148	0.97281	0.227013	28.3589
INTERPRO	IPR003599:Immunoglobulin subtype	3	5.55556	0.060325	FBGN0010473, FBGN0041097, FBGN0083950	43	97	10196	7.33349	0.999581	0.404593	51.302
SMART	SM00060:FN3	3	5.55556	0.0703378	FBGN0010473, FBGN0041097, FBGN0083950	34	64	4824	6.65074	0.887861	0.354419	46.2746
SMART	SM00409:IG	3	5.55556	0.141628	FBGN0010473, FBGN0041097, FBGN0083950	34	97	4824	4.38811	0.989761	0.534008	72.7718
Annotation Cluster 8	Enrichment Score: 1.3064847102768458
Category	Term	Count	%	PValue	Genes	List Total	Pop Hits	Pop Total	Fold Enrichment	Bonferroni	Benjamini	FDR
GOTERM_BP_FAT	GO:0007610~behavior	9	16.6667	0.000178843	FBGN0010473, FBGN0003380, FBGN0038934, FBGN0004652, FBGN0004242, FBGN0004244, FBGN0003429, FBGN0000535, FBGN0003651	32	429	7937	5.20345	0.0932025	0.0241623	0.260477
GOTERM_BP_FAT	GO:0007626~locomotory behavior	5	9.25926	0.00508684	FBGN0010473, FBGN0003380, FBGN0004242, FBGN0000535, FBGN0003651	32	181	7937	6.85169	0.938554	0.0981604	7.16689
GOTERM_BP_FAT	GO:0007611~learning or memory	3	5.55556	0.0360314	FBGN0003380, FBGN0038934, FBGN0000535	32	77	7937	9.66356	1	0.296831	41.44
UP_SEQ_FEATURE	topological domain:Cytoplasmic	7	12.963	0.0605885	FBGN0010473, FBGN0003380, FBGN0004242, FBGN0004244, FBGN0003429, FBGN0000535, FBGN0024963	23	394	2975	2.29806	0.998673	0.611885	50.4076
GOTERM_BP_FAT	GO:0050890~cognition	4	7.40741	0.154779	FBGN0003380, FBGN0038934, FBGN0000535, FBGN0003651	32	350	7937	2.83464	1	0.706662	91.3889
GOTERM_BP_FAT	GO:0050877~neurological system process	5	9.25926	0.161076	FBGN0003380, FBGN0038934, FBGN0004242, FBGN0000535, FBGN0003651	32	546	7937	2.27135	1	0.717511	92.2785
GOTERM_BP_FAT	GO:0007268~synaptic transmission	3	5.55556	0.16784	FBGN0003380, FBGN0004242, FBGN0003651	32	189	7937	3.937	1	0.724307	93.1382
GOTERM_BP_FAT	GO:0019226~transmission of nerve impulse	3	5.55556	0.177616	FBGN0003380, FBGN0004242, FBGN0003651	32	196	7937	3.7964	1	0.741791	94.2244
GOTERM_BP_FAT	GO:0007267~cell-cell signaling	3	5.55556	0.198867	FBGN0003380, FBGN0004242, FBGN0003651	32	211	7937	3.52651	1	0.776277	96.0572
GOTERM_BP_FAT	GO:0007600~sensory perception	3	5.55556	0.29341	FBGN0003380, FBGN0000535, FBGN0003651	32	276	7937	2.69599	1	0.890192	99.3683
Annotation Cluster 9	Enrichment Score: 1.2078135264993357
Category	Term	Count	%	PValue	Genes	List Total	Pop Hits	Pop Total	Fold Enrichment	Bonferroni	Benjamini	FDR
SP_PIR_KEYWORDS	disulfide bond	6	11.1111	0.00372902	FBGN0010473, FBGN0020415, FBGN0004244, FBGN0000490, FBGN0020416, FBGN0037153	52	265	12980	5.65167	0.221442	0.0146163	3.75926
SP_PIR_KEYWORDS	glycoprotein	7	12.963	0.00688312	FBGN0003380, FBGN0020415, FBGN0004244, FBGN0000490, FBGN0020416, FBGN0000535, FBGN0037153	52	435	12980	4.0168	0.370459	0.0253814	6.83886
UP_SEQ_FEATURE	disulfide bond	6	11.1111	0.036432	FBGN0010473, FBGN0020415, FBGN0004244, FBGN0000490, FBGN0020416, FBGN0037153	23	258	2975	3.00809	0.980433	0.625991	34.0608
GOTERM_BP_FAT	GO:0048589~developmental growth	3	5.55556	0.038634	FBGN0003380, FBGN0000490, FBGN0000535	32	80	7937	9.30117	1	0.306001	43.7037
GOTERM_BP_FAT	GO:0040007~growth	3	5.55556	0.0682254	FBGN0003380, FBGN0000490, FBGN0000535	32	110	7937	6.76449	1	0.448254	64.3151
UP_SEQ_FEATURE	glycosylation site:N-linked (GlcNAc...)	7	12.963	0.077615	FBGN0003380, FBGN0020415, FBGN0004244, FBGN0000490, FBGN0020416, FBGN0000535, FBGN0037153	23	419	2975	2.16094	0.999809	0.657163	59.6095
SP_PIR_KEYWORDS	signal	5	9.25926	0.0850848	FBGN0020415, FBGN0004244, FBGN0000490, FBGN0020416, FBGN0024963	52	425	12980	2.93665	0.997415	0.212046	59.8292
SP_PIR_KEYWORDS	Secreted	3	5.55556	0.202464	FBGN0020415, FBGN0000490, FBGN0020416	52	212	12980	3.53229	1	0.407062	90.1753
UP_SEQ_FEATURE	signal peptide	5	9.25926	0.376104	FBGN0020415, FBGN0004244, FBGN0000490, FBGN0020416, FBGN0024963	23	419	2975	1.54353	1	0.984506	99.4977
GOTERM_CC_FAT	GO:0005576~extracellular region	3	5.55556	0.673956	FBGN0020415, FBGN0000490, FBGN0020416	22	512	4786	1.27468	1	0.954132	99.9984
Annotation Cluster 10	Enrichment Score: 1.0601889930516093
Category	Term	Count	%	PValue	Genes	List Total	Pop Hits	Pop Total	Fold Enrichment	Bonferroni	Benjamini	FDR
GOTERM_MF_FAT	GO:0043167~ion binding	15	27.7778	0.0240182	FBGN0004893, FBGN0004242, FBGN0004244, FBGN0003429, FBGN0003651, FBGN0037153, FBGN0051216, FBGN0003380, FBGN0020415, FBGN0004652, FBGN0038181, FBGN0085318, FBGN0020416, FBGN0000535, FBGN0024963	38	1772	7918	1.76384	0.935892	0.149218	24.1216
GOTERM_MF_FAT	GO:0043169~cation binding	13	24.0741	0.101703	FBGN0004893, FBGN0004242, FBGN0003429, FBGN0003651, FBGN0037153, FBGN0051216, FBGN0003380, FBGN0020415, FBGN0004652, FBGN0085318, FBGN0038181, FBGN0020416, FBGN0000535	38	1764	7918	1.53559	0.999995	0.423568	70.4119
GOTERM_MF_FAT	GO:0046872~metal ion binding	11	20.3704	0.270121	FBGN0004893, FBGN0003380, FBGN0004652, FBGN0004242, FBGN0038181, FBGN0085318, FBGN0003429, FBGN0000535, FBGN0003651, FBGN0037153, FBGN0051216	38	1718	7918	1.33414	1	0.772941	97.199
Annotation Cluster 11	Enrichment Score: 0.9240493250832321
Category	Term	Count	%	PValue	Genes	List Total	Pop Hits	Pop Total	Fold Enrichment	Bonferroni	Benjamini	FDR
GOTERM_CC_FAT	GO:0005654~nucleoplasm	5	9.25926	0.0260702	FBGN0001235, FBGN0003944, FBGN0038934, FBGN0041092, FBGN0003175	22	265	4786	4.10463	0.766104	0.149075	22.8812
GOTERM_CC_FAT	GO:0005667~transcription factor complex	3	5.55556	0.0471967	FBGN0001235, FBGN0003944, FBGN0041092	22	80	4786	8.15795	0.929987	0.214735	37.8445
GOTERM_CC_FAT	GO:0031981~nuclear lumen	5	9.25926	0.0840707	FBGN0001235, FBGN0003944, FBGN0038934, FBGN0041092, FBGN0003175	22	387	4786	2.81066	0.992013	0.260564	57.8419
GOTERM_CC_FAT	GO:0043233~organelle lumen	5	9.25926	0.221419	FBGN0001235, FBGN0003944, FBGN0038934, FBGN0041092, FBGN0003175	22	556	4786	1.95634	0.999999	0.555026	91.4714
GOTERM_CC_FAT	GO:0070013~intracellular organelle lumen	5	9.25926	0.221419	FBGN0001235, FBGN0003944, FBGN0038934, FBGN0041092, FBGN0003175	22	556	4786	1.95634	0.999999	0.555026	91.4714
GOTERM_CC_FAT	GO:0031974~membrane-enclosed lumen	5	9.25926	0.236002	FBGN0001235, FBGN0003944, FBGN0038934, FBGN0041092, FBGN0003175	22	571	4786	1.90495	1	0.56068	92.9187
GOTERM_CC_FAT	GO:0044451~nucleoplasm part	3	5.55556	0.284189	FBGN0001235, FBGN0003944, FBGN0041092	22	240	4786	2.71932	1	0.620091	96.269
Annotation Cluster 12	Enrichment Score: 0.8252305589066722
Category	Term	Count	%	PValue	Genes	List Total	Pop Hits	Pop Total	Fold Enrichment	Bonferroni	Benjamini	FDR
GOTERM_BP_FAT	GO:0006928~cell motion	4	7.40741	0.114781	FBGN0041097, FBGN0041092, FBGN0000490, FBGN0039411	32	305	7937	3.25287	1	0.609099	83.1002
GOTERM_BP_FAT	GO:0016477~cell migration	3	5.55556	0.148617	FBGN0041092, FBGN0000490, FBGN0039411	32	175	7937	4.25196	1	0.695568	90.4266
GOTERM_BP_FAT	GO:0048870~cell motility	3	5.55556	0.165065	FBGN0041092, FBGN0000490, FBGN0039411	32	187	7937	3.97911	1	0.722395	92.7969
GOTERM_BP_FAT	GO:0051674~localization of cell	3	5.55556	0.177616	FBGN0041092, FBGN0000490, FBGN0039411	32	196	7937	3.7964	1	0.741791	94.2244
Annotation Cluster 13	Enrichment Score: 0.7121792572564706
Category	Term	Count	%	PValue	Genes	List Total	Pop Hits	Pop Total	Fold Enrichment	Bonferroni	Benjamini	FDR
GOTERM_BP_FAT	GO:0045165~cell fate commitment	5	9.25926	0.0120433	FBGN0004101, FBGN0001235, FBGN0003944, FBGN0000490, FBGN0003651	32	232	7937	5.3455	0.998677	0.14598	16.1955
GOTERM_BP_FAT	GO:0001745~compound eye morphogenesis	3	5.55556	0.255362	FBGN0001235, FBGN0000490, FBGN0003651	32	250	7937	2.97637	1	0.853405	98.6427
GOTERM_BP_FAT	GO:0048592~eye morphogenesis	3	5.55556	0.283167	FBGN0001235, FBGN0000490, FBGN0003651	32	269	7937	2.76615	1	0.882626	99.2208
GOTERM_BP_FAT	GO:0048749~compound eye development	3	5.55556	0.339991	FBGN0001235, FBGN0000490, FBGN0003651	32	308	7937	2.41589	1	0.917716	99.7663
GOTERM_BP_FAT	GO:0001654~eye development	3	5.55556	0.374419	FBGN0001235, FBGN0000490, FBGN0003651	32	332	7937	2.24125	1	0.932854	99.893
GOTERM_BP_FAT	GO:0007423~sensory organ development	3	5.55556	0.481013	FBGN0001235, FBGN0000490, FBGN0003651	32	410	7937	1.81486	1	0.97429	99.993
Annotation Cluster 14	Enrichment Score: 0.571401830758806
Category	Term	Count	%	PValue	Genes	List Total	Pop Hits	Pop Total	Fold Enrichment	Bonferroni	Benjamini	FDR
INTERPRO	IPR012677:Nucleotide-binding, alpha-beta plait	3	5.55556	0.105101	FBGN0260943, FBGN0036317, FBGN0085383	43	134	10196	5.30857	0.999999	0.580013	72.3107
INTERPRO	IPR000504:RNA recognition motif, RNP-1	3	5.55556	0.114374	FBGN0260943, FBGN0036317, FBGN0085383	43	141	10196	5.04503	1	0.590611	75.453
SMART	SM00360:RRM	3	5.55556	0.250896	FBGN0260943, FBGN0036317, FBGN0085383	34	141	4824	3.01877	0.999828	0.71005	91.4633
GOTERM_MF_FAT	GO:0003723~RNA binding	4	7.40741	0.550957	FBGN0038934, FBGN0260943, FBGN0036317, FBGN0085383	38	610	7918	1.36635	1	0.973187	99.9887
GOTERM_MF_FAT	GO:0000166~nucleotide binding	5	9.25926	0.836464	FBGN0038934, FBGN0260943, FBGN0036317, FBGN0086899, FBGN0085383	38	1206	7918	0.863882	1	0.999618	100
Annotation Cluster 15	Enrichment Score: 0.5687392669512535
Category	Term	Count	%	PValue	Genes	List Total	Pop Hits	Pop Total	Fold Enrichment	Bonferroni	Benjamini	FDR
GOTERM_BP_FAT	GO:0030182~neuron differentiation	5	9.25926	0.0729192	FBGN0085369, FBGN0001235, FBGN0041097, FBGN0003380, FBGN0003651	32	409	7937	3.03217	1	0.466082	66.8487
GOTERM_BP_FAT	GO:0032989~cellular component morphogenesis	5	9.25926	0.140522	FBGN0085369, FBGN0041097, FBGN0003380, FBGN0000490, FBGN0003651	32	518	7937	2.39412	1	0.678478	89.0101
GOTERM_BP_FAT	GO:0000902~cell morphogenesis	4	7.40741	0.247378	FBGN0085369, FBGN0041097, FBGN0003380, FBGN0003651	32	442	7937	2.24463	1	0.846327	98.4143
GOTERM_BP_FAT	GO:0048812~neuron projection morphogenesis	3	5.55556	0.308022	FBGN0085369, FBGN0041097, FBGN0003380	32	286	7937	2.60173	1	0.901235	99.5342
GOTERM_BP_FAT	GO:0031175~neuron projection development	3	5.55556	0.309481	FBGN0085369, FBGN0041097, FBGN0003380	32	287	7937	2.59266	1	0.899924	99.5483
GOTERM_BP_FAT	GO:0048667~cell morphogenesis involved in neuron differentiation	3	5.55556	0.310939	FBGN0085369, FBGN0041097, FBGN0003380	32	288	7937	2.58366	1	0.898628	99.562
GOTERM_BP_FAT	GO:0000904~cell morphogenesis involved in differentiation	3	5.55556	0.332753	FBGN0085369, FBGN0041097, FBGN0003380	32	303	7937	2.45575	1	0.914483	99.726
GOTERM_BP_FAT	GO:0048858~cell projection morphogenesis	3	5.55556	0.357276	FBGN0085369, FBGN0041097, FBGN0003380	32	320	7937	2.32529	1	0.927793	99.8413
GOTERM_BP_FAT	GO:0032990~cell part morphogenesis	3	5.55556	0.372997	FBGN0085369, FBGN0041097, FBGN0003380	32	331	7937	2.24802	1	0.933888	99.8894
GOTERM_BP_FAT	GO:0048666~neuron development	3	5.55556	0.395615	FBGN0085369, FBGN0041097, FBGN0003380	32	347	7937	2.14436	1	0.943253	99.9353
GOTERM_BP_FAT	GO:0030030~cell projection organization	3	5.55556	0.420655	FBGN0085369, FBGN0041097, FBGN0003380	32	365	7937	2.03861	1	0.953957	99.9651
Annotation Cluster 16	Enrichment Score: 0.3649471910238021
Category	Term	Count	%	PValue	Genes	List Total	Pop Hits	Pop Total	Fold Enrichment	Bonferroni	Benjamini	FDR
SP_PIR_KEYWORDS	zinc-finger	4	7.40741	0.12546	FBGN0004893, FBGN0004652, FBGN0085318, FBGN0003651	52	314	12980	3.17981	0.999874	0.282987	74.7143
SP_PIR_KEYWORDS	metal-binding	5	9.25926	0.382201	FBGN0004893, FBGN0004652, FBGN0004242, FBGN0085318, FBGN0003651	52	796	12980	1.56794	1	0.646849	99.2841
SP_PIR_KEYWORDS	zinc	4	7.40741	0.396933	FBGN0004893, FBGN0004652, FBGN0085318, FBGN0003651	52	577	12980	1.73044	1	0.653151	99.4411
GOTERM_MF_FAT	GO:0008270~zinc ion binding	4	7.40741	0.875354	FBGN0004893, FBGN0004652, FBGN0085318, FBGN0003651	38	1026	7918	0.812353	1	0.999836	100
GOTERM_MF_FAT	GO:0046914~transition metal ion binding	5	9.25926	0.8986	FBGN0004893, FBGN0004652, FBGN0085318, FBGN0003651, FBGN0037153	38	1354	7918	0.769455	1	0.999903	100
Annotation Cluster 17	Enrichment Score: 0.2437881224584452
Category	Term	Count	%	PValue	Genes	List Total	Pop Hits	Pop Total	Fold Enrichment	Bonferroni	Benjamini	FDR
GOTERM_BP_FAT	GO:0032504~multicellular organism reproduction	5	9.25926	0.361668	FBGN0000567, FBGN0041092, FBGN0004652, FBGN0000490, FBGN0003429	32	778	7937	1.59403	1	0.928659	99.8564
GOTERM_BP_FAT	GO:0048609~reproductive process in a multicellular organism	5	9.25926	0.361668	FBGN0000567, FBGN0041092, FBGN0004652, FBGN0000490, FBGN0003429	32	778	7937	1.59403	1	0.928659	99.8564
GOTERM_BP_FAT	GO:0003006~reproductive developmental process	3	5.55556	0.596859	FBGN0041092, FBGN0004652, FBGN0000490	32	506	7937	1.47054	1	0.993392	99.9998
GOTERM_BP_FAT	GO:0048477~oogenesis	3	5.55556	0.632218	FBGN0000567, FBGN0041092, FBGN0000490	32	539	7937	1.38051	1	0.995795	100
GOTERM_BP_FAT	GO:0007292~female gamete generation	3	5.55556	0.639418	FBGN0000567, FBGN0041092, FBGN0000490	32	546	7937	1.36281	1	0.996012	100
GOTERM_BP_FAT	GO:0007276~gamete generation	3	5.55556	0.782544	FBGN0000567, FBGN0041092, FBGN0000490	32	715	7937	1.04069	1	0.99972	100
GOTERM_BP_FAT	GO:0019953~sexual reproduction	3	5.55556	0.795848	FBGN0000567, FBGN0041092, FBGN0000490	32	735	7937	1.01237	1	0.999784	100

## Sheet: Table S2 CDS Table
Genic
chrom	start	end	symbol	Fbid
chr2L	1282099	1282182	robo3	FBgn0041097
chr2L	2458633	2458725	dpp	FBgn0000490
chr2L	2785534	2785674	Syt1	FBgn0004242
chr2L	3688744	3688824	CG34340	FBgn0085369
chr2L	3771955	3772041	bowl	FBgn0004893
chr2L	4314519	4314622	tutl	FBgn0010473
chr2L	5448346	5448438	CG31647	FBgn0051647
chr2L	9229820	9229902	tai	FBgn0041092
chr2L	14089129	14089263	nAcRalpha-34e	FBgn0028875
chr2L	16402287	16402370	CG5888	FBgn0028523
chr2L	21009892	21009985	CG42238	FBgn0250867
chr2R	10179254	10179343	Ih	FBgn0263397
chr2R	14531455	14531535	SP2637	FBgn0034371
chr2R	18395403	18395499	px	FBgn0003175
chr2R	20254370	20254472	bs	FBgn0004101
chr2R	20614061	20614184	CG33988	FBgn0053988
chr3L	9148233	9148339	Rdl	FBgn0004244
chr3L	12840178	12840270	CG10948	FBgn0036317
chr3L	13645583	13645663	bru-3	FBgn0264001
chr3L	17115850	17115933	Rbp6	FBgn0260943
chr3L	17604741	17604830	Eip74EF	FBgn0000567
chr3L	22159173	22159260	olf413	FBgn0037153
chr3R	2804982	2805063	Antp	FBgn0260642
chr3R	6367832	6367934	hth	FBgn0001235
chr3R	6401080	6401167	hth	FBgn0001235
chr3R	6836012	6836094	CG34114	FBgn0083950
chr3R	8099660	8099745	svp	FBgn0003651
chr3R	9597279	9597376	CG9297	FBgn0038181
chr3R	12500303	12500399	Ubx	FBgn0003944
chr3R	12521984	12522070	Ubx	FBgn0003944
chr3R	14321767	14321853	fru	FBgn0004652
chr3R	15521041	15521133	Naam	FBgn0051216
chr3R	15589312	15589395	GluClalpha	FBgn0024963
chr3R	18002393	18002495	SKIP	FBgn0051163
chr3R	19333620	19333708	CG34289	FBgn0085318
chr3R	19652742	19652844	CG34355	FBgn0085384
chr3R	20381816	20381911	Esyt2	FBgn0039208
chr3R	20500489	20500609	slo	FBgn0003429
chr3R	20508039	20508128	slo	FBgn0003429
chr3R	21912560	21912640	dys	FBgn0039411
chr3R	23978217	23978307	CG34354	FBgn0085383
chr3R	27180238	27180342	CG34347	FBgn0085376
chr3R	27663468	27663549	RhoGAP100F	FBgn0039883
chrX	3678660	3678747	tlk	FBgn0086899
chrX	5293623	5293703	SK	FBgn0029761
chrX	14893884	14893967	eag	FBgn0000535
chrX	16365287	16365370	para	FBgn0264255
chrX	16367614	16367806	para	FBgn0264255
chrX	16371485	16371619	para	FBgn0264255
chrX	16403602	16403738	para	FBgn0264255
chrX	16408137	16408219	para	FBgn0264255
chrX	17845446	17845546	Sh	FBgn0003380

## Sheet: Table S3 DAVID CDS
Annotation Cluster 1	Enrichment Score: 4.71272862114016
Category	Term	Count	%	PValue	Genes	List Total	Pop Hits	Pop Total	Fold Enrichment	Bonferroni	Benjamini	FDR
SP_PIR_KEYWORDS	ionic channel	7	43.75	1.33471e-09	FBGN0003380, FBGN0004244, FBGN0003429, FBGN0029761, FBGN0000535, FBGN0024963, FBGN0028875	15	117	12980	51.7721	7.07397e-08	7.07397e-08	1.30221e-06
GOTERM_MF_FAT	GO:0022836~gated channel activity	7	43.75	1.37056e-08	FBGN0003380, FBGN0004244, FBGN0003429, FBGN0029761, FBGN0000535, FBGN0024963, FBGN0028875	14	116	7918	34.1293	1.06904e-06	1.06904e-06	1.44975e-05
GOTERM_CC_FAT	GO:0034702~ion channel complex	6	37.5	1.51742e-08	FBGN0003380, FBGN0004244, FBGN0003429, FBGN0000535, FBGN0024963, FBGN0028875	10	52	4786	55.2231	6.37318e-07	6.37318e-07	1.40437e-05
SP_PIR_KEYWORDS	ion transport	7	43.75	1.91456e-08	FBGN0003380, FBGN0004244, FBGN0003429, FBGN0029761, FBGN0000535, FBGN0024963, FBGN0028875	15	182	12980	33.2821	1.01471e-06	5.07357e-07	1.86794e-05
SP_PIR_KEYWORDS	rna editing	5	31.25	4.3495e-08	FBGN0003380, FBGN0004242, FBGN0004244, FBGN0029761, FBGN0024963	15	35	12980	123.619	2.30523e-06	7.68411e-07	4.24359e-05
GOTERM_MF_FAT	GO:0005216~ion channel activity	7	43.75	1.61483e-07	FBGN0003380, FBGN0004244, FBGN0003429, FBGN0029761, FBGN0000535, FBGN0024963, FBGN0028875	14	175	7918	22.6229	1.25956e-05	6.29782e-06	0.000170813
GOTERM_MF_FAT	GO:0022838~substrate specific channel activity	7	43.75	1.90948e-07	FBGN0003380, FBGN0004244, FBGN0003429, FBGN0029761, FBGN0000535, FBGN0024963, FBGN0028875	14	180	7918	21.9944	1.48938e-05	4.96464e-06	0.000201981
GOTERM_MF_FAT	GO:0022803~passive transmembrane transporter activity	7	43.75	2.39534e-07	FBGN0003380, FBGN0004244, FBGN0003429, FBGN0029761, FBGN0000535, FBGN0024963, FBGN0028875	14	187	7918	21.1711	1.86835e-05	4.6709e-06	0.000253374
GOTERM_MF_FAT	GO:0015267~channel activity	7	43.75	2.39534e-07	FBGN0003380, FBGN0004244, FBGN0003429, FBGN0029761, FBGN0000535, FBGN0024963, FBGN0028875	14	187	7918	21.1711	1.86835e-05	4.6709e-06	0.000253374
GOTERM_BP_FAT	GO:0006811~ion transport	8	50	3.85362e-07	FBGN0003380, FBGN0038181, FBGN0004244, FBGN0003429, FBGN0029761, FBGN0000535, FBGN0024963, FBGN0028875	14	346	7937	13.1082	0.00015606	0.00015606	0.000538476
SP_PIR_KEYWORDS	transmembrane	9	56.25	3.18429e-06	FBGN0010473, FBGN0003380, FBGN0004242, FBGN0004244, FBGN0003429, FBGN0029761, FBGN0000535, FBGN0024963, FBGN0028875	15	1039	12980	7.49567	0.000168754	4.21911e-05	0.00310671
SP_PIR_KEYWORDS	transport	7	43.75	4.8117e-06	FBGN0003380, FBGN0004244, FBGN0003429, FBGN0029761, FBGN0000535, FBGN0024963, FBGN0028875	15	465	12980	13.0265	0.000254988	5.10029e-05	0.00469444
SP_PIR_KEYWORDS	membrane	9	56.25	6.36986e-06	FBGN0010473, FBGN0003380, FBGN0004242, FBGN0004244, FBGN0003429, FBGN0029761, FBGN0000535, FBGN0024963, FBGN0028875	15	1139	12980	6.83758	0.000337547	5.62657e-05	0.00621458
GOTERM_MF_FAT	GO:0005267~potassium channel activity	4	25	2.00935e-05	FBGN0003380, FBGN0003429, FBGN0029761, FBGN0000535	14	34	7918	66.5378	0.00156608	0.000313413	0.0212525
GOTERM_CC_FAT	GO:0044459~plasma membrane part	7	43.75	2.3867e-05	FBGN0003380, FBGN0004242, FBGN0004244, FBGN0003429, FBGN0000535, FBGN0024963, FBGN0028875	10	405	4786	8.2721	0.00100193	0.000501088	0.0220867
SP_PIR_KEYWORDS	alternative splicing	7	43.75	2.41429e-05	FBGN0010473, FBGN0003380, FBGN0004242, FBGN0004244, FBGN0003429, FBGN0029761, FBGN0024963	15	616	12980	9.83333	0.00127877	0.000159936	0.0235525
GOTERM_MF_FAT	GO:0005261~cation channel activity	5	31.25	3.02108e-05	FBGN0003380, FBGN0003429, FBGN0029761, FBGN0000535, FBGN0028875	14	118	7918	23.9649	0.00235371	0.00039267	0.0319518
GOTERM_BP_FAT	GO:0006813~potassium ion transport	4	25	4.07964e-05	FBGN0003380, FBGN0003429, FBGN0029761, FBGN0000535	14	43	7937	52.7375	0.0163871	0.0082274	0.0569908
SP_PIR_KEYWORDS	transmembrane protein	4	25	5.94218e-05	FBGN0003380, FBGN0004242, FBGN0004244, FBGN0000535	15	73	12980	47.4155	0.00314449	0.000314895	0.0579598
GOTERM_MF_FAT	GO:0046873~metal ion transmembrane transporter activity	5	31.25	7.74527e-05	FBGN0003380, FBGN0003429, FBGN0029761, FBGN0000535, FBGN0028875	14	150	7918	18.8524	0.00602333	0.000862705	0.0818975
GOTERM_CC_FAT	GO:0016021~integral to membrane	9	56.25	0.000282186	FBGN0010473, FBGN0003380, FBGN0004242, FBGN0004244, FBGN0003429, FBGN0029761, FBGN0000535, FBGN0024963, FBGN0028875	10	1360	4786	3.16721	0.0117835	0.00394336	0.260858
GOTERM_CC_FAT	GO:0031224~intrinsic to membrane	9	56.25	0.00031919	FBGN0010473, FBGN0003380, FBGN0004242, FBGN0004244, FBGN0003429, FBGN0029761, FBGN0000535, FBGN0024963, FBGN0028875	10	1382	4786	3.11679	0.0133186	0.00334642	0.295021
GOTERM_BP_FAT	GO:0007610~behavior	6	37.5	0.000403982	FBGN0010473, FBGN0003380, FBGN0004242, FBGN0004244, FBGN0003429, FBGN0000535	14	429	7937	7.92907	0.150957	0.0400858	0.563017
UP_SEQ_FEATURE	sequence variant	6	37.5	0.000408821	FBGN0003380, FBGN0004242, FBGN0004244, FBGN0000490, FBGN0029761, FBGN0024963	11	222	2975	7.30958	0.0270247	0.0270247	0.418507
UP_SEQ_FEATURE	transmembrane region	8	50	0.000678563	FBGN0010473, FBGN0003380, FBGN0004242, FBGN0004244, FBGN0003429, FBGN0029761, FBGN0000535, FBGN0024963	11	575	2975	3.76285	0.0444605	0.022483	0.693773
UP_SEQ_FEATURE	topological domain:Cytoplasmic	7	43.75	0.000682748	FBGN0010473, FBGN0003380, FBGN0004242, FBGN0004244, FBGN0003429, FBGN0000535, FBGN0024963	11	394	2975	4.80503	0.0447285	0.0151375	0.698039
GOTERM_CC_FAT	GO:0005886~plasma membrane	7	43.75	0.000997881	FBGN0003380, FBGN0004242, FBGN0004244, FBGN0003429, FBGN0000535, FBGN0024963, FBGN0028875	10	781	4786	4.28963	0.0410649	0.00597237	0.919742
GOTERM_BP_FAT	GO:0015672~monovalent inorganic cation transport	4	25	0.00256052	FBGN0003380, FBGN0003429, FBGN0029761, FBGN0000535	14	175	7937	12.9584	0.645959	0.0986253	3.51907
GOTERM_CC_FAT	GO:0005887~integral to plasma membrane	4	25	0.00486971	FBGN0003380, FBGN0003429, FBGN0000535, FBGN0028875	10	198	4786	9.66869	0.185375	0.0169405	4.41738
GOTERM_CC_FAT	GO:0031226~intrinsic to plasma membrane	4	25	0.00508093	FBGN0003380, FBGN0003429, FBGN0000535, FBGN0028875	10	201	4786	9.52438	0.192606	0.0163225	4.60498
UP_SEQ_FEATURE	splice variant	7	43.75	0.00679103	FBGN0010473, FBGN0003380, FBGN0004242, FBGN0004244, FBGN0003429, FBGN0029761, FBGN0024963	11	604	2975	3.13441	0.366535	0.107865	6.75021
GOTERM_MF_FAT	GO:0043167~ion binding	8	50	0.0131753	FBGN0004893, FBGN0003380, FBGN0004242, FBGN0038181, FBGN0004244, FBGN0003429, FBGN0000535, FBGN0024963	14	1772	7918	2.55337	0.644597	0.0666423	13.0895
UP_SEQ_FEATURE	topological domain:Extracellular	4	25	0.0766795	FBGN0010473, FBGN0004244, FBGN0003429, FBGN0024963	11	309	2975	3.50103	0.995229	0.656661	55.8791
Annotation Cluster 2	Enrichment Score: 3.6345504483836093
Category	Term	Count	%	PValue	Genes	List Total	Pop Hits	Pop Total	Fold Enrichment	Bonferroni	Benjamini	FDR
GOTERM_CC_FAT	GO:0034702~ion channel complex	6	37.5	1.51742e-08	FBGN0003380, FBGN0004244, FBGN0003429, FBGN0000535, FBGN0024963, FBGN0028875	10	52	4786	55.2231	6.37318e-07	6.37318e-07	1.40437e-05
GOTERM_BP_FAT	GO:0007610~behavior	6	37.5	0.000403982	FBGN0010473, FBGN0003380, FBGN0004242, FBGN0004244, FBGN0003429, FBGN0000535	14	429	7937	7.92907	0.150957	0.0400858	0.563017
GOTERM_BP_FAT	GO:0048512~circadian behavior	3	18.75	0.00168411	FBGN0003380, FBGN0004244, FBGN0003429	14	38	7937	44.7575	0.494719	0.0817909	2.32772
GOTERM_BP_FAT	GO:0007622~rhythmic behavior	3	18.75	0.00186513	FBGN0003380, FBGN0004244, FBGN0003429	14	40	7937	42.5196	0.530498	0.0805771	2.5749
GOTERM_BP_FAT	GO:0007623~circadian rhythm	3	18.75	0.00278876	FBGN0003380, FBGN0004244, FBGN0003429	14	49	7937	34.7099	0.677297	0.0899466	3.82709
GOTERM_BP_FAT	GO:0048511~rhythmic process	3	18.75	0.00290227	FBGN0003380, FBGN0004244, FBGN0003429	14	50	7937	34.0157	0.691838	0.0806429	3.97995
Annotation Cluster 3	Enrichment Score: 3.2061905048310373
Category	Term	Count	%	PValue	Genes	List Total	Pop Hits	Pop Total	Fold Enrichment	Bonferroni	Benjamini	FDR
GOTERM_CC_FAT	GO:0034702~ion channel complex	6	37.5	1.51742e-08	FBGN0003380, FBGN0004244, FBGN0003429, FBGN0000535, FBGN0024963, FBGN0028875	10	52	4786	55.2231	6.37318e-07	6.37318e-07	1.40437e-05
SP_PIR_KEYWORDS	synapse	4	25	2.13984e-05	FBGN0004242, FBGN0004244, FBGN0024963, FBGN0028875	15	52	12980	66.5641	0.00113349	0.000162005	0.0208754
SP_PIR_KEYWORDS	cell junction	4	25	6.18931e-05	FBGN0004242, FBGN0004244, FBGN0024963, FBGN0028875	15	74	12980	46.7748	0.00327506	0.000298177	0.0603697
INTERPRO	IPR018000:Neurotransmitter-gated ion-channel, conserved site	3	18.75	0.000327999	FBGN0004244, FBGN0024963, FBGN0028875	15	20	10196	101.96	0.0198123	0.0198123	0.329375
INTERPRO	IPR006029:Neurotransmitter-gated ion-channel transmembrane region	3	18.75	0.000327999	FBGN0004244, FBGN0024963, FBGN0028875	15	20	10196	101.96	0.0198123	0.0198123	0.329375
INTERPRO	IPR006202:Neurotransmitter-gated ion-channel ligand-binding	3	18.75	0.000435729	FBGN0004244, FBGN0024963, FBGN0028875	15	23	10196	88.6609	0.026235	0.0132047	0.437344
INTERPRO	IPR006201:Neurotransmitter-gated ion-channel	3	18.75	0.000435729	FBGN0004244, FBGN0024963, FBGN0028875	15	23	10196	88.6609	0.026235	0.0132047	0.437344
SP_PIR_KEYWORDS	postsynaptic cell membrane	3	18.75	0.000742803	FBGN0004244, FBGN0024963, FBGN0028875	15	38	12980	68.3158	0.0386177	0.0026221	0.722363
GOTERM_CC_FAT	GO:0044456~synapse part	4	25	0.00076138	FBGN0004242, FBGN0004244, FBGN0024963, FBGN0028875	10	104	4786	18.4077	0.0314838	0.0053175	0.702445
GOTERM_CC_FAT	GO:0045202~synapse	4	25	0.00130222	FBGN0004242, FBGN0004244, FBGN0024963, FBGN0028875	10	125	4786	15.3152	0.0532581	0.00606252	1.19874
GOTERM_CC_FAT	GO:0030054~cell junction	4	25	0.00159312	FBGN0004242, FBGN0004244, FBGN0024963, FBGN0028875	10	134	4786	14.2866	0.0647717	0.00667409	1.46478
GOTERM_CC_FAT	GO:0045211~postsynaptic membrane	3	18.75	0.00298452	FBGN0004244, FBGN0024963, FBGN0028875	10	45	4786	31.9067	0.117977	0.0113476	2.72839
GOTERM_MF_FAT	GO:0005230~extracellular ligand-gated ion channel activity	3	18.75	0.00315048	FBGN0004244, FBGN0024963, FBGN0028875	14	52	7918	32.6291	0.218176	0.0187546	3.28269
GOTERM_MF_FAT	GO:0015276~ligand-gated ion channel activity	3	18.75	0.00564307	FBGN0004244, FBGN0024963, FBGN0028875	14	70	7918	24.2388	0.356868	0.0310371	5.81039
GOTERM_MF_FAT	GO:0022834~ligand-gated channel activity	3	18.75	0.00564307	FBGN0004244, FBGN0024963, FBGN0028875	14	70	7918	24.2388	0.356868	0.0310371	5.81039
GOTERM_MF_FAT	GO:0030594~neurotransmitter receptor activity	3	18.75	0.00564307	FBGN0004244, FBGN0024963, FBGN0028875	14	70	7918	24.2388	0.356868	0.0310371	5.81039
GOTERM_MF_FAT	GO:0042165~neurotransmitter binding	3	18.75	0.00564307	FBGN0004244, FBGN0024963, FBGN0028875	14	70	7918	24.2388	0.356868	0.0310371	5.81039
SP_PIR_KEYWORDS	cell membrane	3	18.75	0.0423196	FBGN0004244, FBGN0024963, FBGN0028875	15	308	12980	8.42857	0.898914	0.113629	34.4189
Annotation Cluster 4	Enrichment Score: 3.097518445357182
Category	Term	Count	%	PValue	Genes	List Total	Pop Hits	Pop Total	Fold Enrichment	Bonferroni	Benjamini	FDR
GOTERM_CC_FAT	GO:0034702~ion channel complex	6	37.5	1.51742e-08	FBGN0003380, FBGN0004244, FBGN0003429, FBGN0000535, FBGN0024963, FBGN0028875	10	52	4786	55.2231	6.37318e-07	6.37318e-07	1.40437e-05
GOTERM_BP_FAT	GO:0006811~ion transport	8	50	3.85362e-07	FBGN0003380, FBGN0038181, FBGN0004244, FBGN0003429, FBGN0029761, FBGN0000535, FBGN0024963, FBGN0028875	14	346	7937	13.1082	0.00015606	0.00015606	0.000538476
GOTERM_MF_FAT	GO:0005267~potassium channel activity	4	25	2.00935e-05	FBGN0003380, FBGN0003429, FBGN0029761, FBGN0000535	14	34	7918	66.5378	0.00156608	0.000313413	0.0212525
SP_PIR_KEYWORDS	potassium channel	3	18.75	3.01375e-05	FBGN0003380, FBGN0003429, FBGN0000535	15	8	12980	324.5	0.00159604	0.000177463	0.0293997
GOTERM_MF_FAT	GO:0005261~cation channel activity	5	31.25	3.02108e-05	FBGN0003380, FBGN0003429, FBGN0029761, FBGN0000535, FBGN0028875	14	118	7918	23.9649	0.00235371	0.00039267	0.0319518
GOTERM_BP_FAT	GO:0006813~potassium ion transport	4	25	4.07964e-05	FBGN0003380, FBGN0003429, FBGN0029761, FBGN0000535	14	43	7937	52.7375	0.0163871	0.0082274	0.0569908
GOTERM_MF_FAT	GO:0046873~metal ion transmembrane transporter activity	5	31.25	7.74527e-05	FBGN0003380, FBGN0003429, FBGN0029761, FBGN0000535, FBGN0028875	14	150	7918	18.8524	0.00602333	0.000862705	0.0818975
GOTERM_BP_FAT	GO:0030001~metal ion transport	5	31.25	0.000111227	FBGN0003380, FBGN0038181, FBGN0003429, FBGN0029761, FBGN0000535	14	165	7937	17.1797	0.0440497	0.0149043	0.155308
SP_PIR_KEYWORDS	voltage-gated channel	3	18.75	0.000112529	FBGN0003380, FBGN0003429, FBGN0000535	15	15	12980	173.067	0.00594661	0.000496907	0.109735
SP_PIR_KEYWORDS	potassium transport	3	18.75	0.000145572	FBGN0003380, FBGN0003429, FBGN0000535	15	17	12980	152.706	0.00768619	0.000593353	0.141937
SP_PIR_KEYWORDS	potassium	3	18.75	0.000202997	FBGN0003380, FBGN0003429, FBGN0000535	15	20	12980	129.8	0.0107023	0.000768271	0.197878
GOTERM_BP_FAT	GO:0007610~behavior	6	37.5	0.000403982	FBGN0010473, FBGN0003380, FBGN0004242, FBGN0004244, FBGN0003429, FBGN0000535	14	429	7937	7.92907	0.150957	0.0400858	0.563017
GOTERM_CC_FAT	GO:0008076~voltage-gated potassium channel complex	3	18.75	0.00052877	FBGN0003380, FBGN0003429, FBGN0000535	10	19	4786	75.5684	0.0219693	0.00443299	0.488309
GOTERM_CC_FAT	GO:0034705~potassium channel complex	3	18.75	0.00052877	FBGN0003380, FBGN0003429, FBGN0000535	10	19	4786	75.5684	0.0219693	0.00443299	0.488309
GOTERM_BP_FAT	GO:0006812~cation transport	5	31.25	0.000565743	FBGN0003380, FBGN0038181, FBGN0003429, FBGN0029761, FBGN0000535	14	252	7937	11.2486	0.204823	0.0448034	0.787633
GOTERM_MF_FAT	GO:0030955~potassium ion binding	3	18.75	0.000730826	FBGN0003380, FBGN0003429, FBGN0000535	14	25	7918	67.8686	0.0554298	0.00710281	0.770354
INTERPRO	IPR005821:Ion transport	3	18.75	0.000957879	FBGN0003380, FBGN0003429, FBGN0000535	15	34	10196	59.9765	0.0567827	0.0192976	0.95916
GOTERM_MF_FAT	GO:0005249~voltage-gated potassium channel activity	3	18.75	0.000985393	FBGN0003380, FBGN0003429, FBGN0000535	14	29	7918	58.5074	0.0740162	0.00850789	1.03743
GOTERM_CC_FAT	GO:0034703~cation channel complex	3	18.75	0.00115863	FBGN0003380, FBGN0003429, FBGN0000535	10	28	4786	51.2786	0.0475243	0.00606785	1.0672
GOTERM_MF_FAT	GO:0022843~voltage-gated cation channel activity	3	18.75	0.00196821	FBGN0003380, FBGN0003429, FBGN0000535	14	41	7918	41.3833	0.142446	0.0152497	2.06242
GOTERM_BP_FAT	GO:0015672~monovalent inorganic cation transport	4	25	0.00256052	FBGN0003380, FBGN0003429, FBGN0029761, FBGN0000535	14	175	7937	12.9584	0.645959	0.0986253	3.51907
GOTERM_MF_FAT	GO:0031420~alkali metal ion binding	3	18.75	0.00268999	FBGN0003380, FBGN0003429, FBGN0000535	14	48	7918	35.3482	0.189499	0.0189189	2.80905
GOTERM_MF_FAT	GO:0005244~voltage-gated ion channel activity	3	18.75	0.00291591	FBGN0003380, FBGN0003429, FBGN0000535	14	50	7918	33.9343	0.203695	0.0188021	3.04168
GOTERM_MF_FAT	GO:0022832~voltage-gated channel activity	3	18.75	0.00291591	FBGN0003380, FBGN0003429, FBGN0000535	14	50	7918	33.9343	0.203695	0.0188021	3.04168
GOTERM_BP_FAT	GO:0007619~courtship behavior	3	18.75	0.00429182	FBGN0003380, FBGN0003429, FBGN0000535	14	61	7937	27.8817	0.824818	0.109639	5.83295
GOTERM_CC_FAT	GO:0005887~integral to plasma membrane	4	25	0.00486971	FBGN0003380, FBGN0003429, FBGN0000535, FBGN0028875	10	198	4786	9.66869	0.185375	0.0169405	4.41738
GOTERM_CC_FAT	GO:0031226~intrinsic to plasma membrane	4	25	0.00508093	FBGN0003380, FBGN0003429, FBGN0000535, FBGN0028875	10	201	4786	9.52438	0.192606	0.0163225	4.60498
GOTERM_BP_FAT	GO:0007617~mating behavior	3	18.75	0.00609543	FBGN0003380, FBGN0003429, FBGN0000535	14	73	7937	23.2984	0.915938	0.143382	8.1886
GOTERM_BP_FAT	GO:0051705~behavioral interaction between organisms	3	18.75	0.00625897	FBGN0003380, FBGN0003429, FBGN0000535	14	74	7937	22.9836	0.921358	0.13893	8.39947
GOTERM_BP_FAT	GO:0007618~mating	3	18.75	0.00837636	FBGN0003380, FBGN0003429, FBGN0000535	14	86	7937	19.7766	0.96685	0.156618	11.0893
GOTERM_BP_FAT	GO:0019098~reproductive behavior	3	18.75	0.00856555	FBGN0003380, FBGN0003429, FBGN0000535	14	87	7937	19.5493	0.969315	0.152873	11.3261
SP_PIR_KEYWORDS	phosphoprotein	5	31.25	0.0092995	FBGN0004893, FBGN0003380, FBGN0003429, FBGN0000535, FBGN0039883	15	815	12980	5.30879	0.390539	0.0304747	8.71239
GOTERM_MF_FAT	GO:0005509~calcium ion binding	3	18.75	0.0581358	FBGN0004242, FBGN0038181, FBGN0003429	14	242	7918	7.01122	0.990644	0.25322	46.9295
GOTERM_MF_FAT	GO:0046872~metal ion binding	6	37.5	0.130736	FBGN0004893, FBGN0003380, FBGN0004242, FBGN0038181, FBGN0003429, FBGN0000535	14	1718	7918	1.97522	0.999982	0.474208	77.2826
GOTERM_MF_FAT	GO:0043169~cation binding	6	37.5	0.142723	FBGN0004893, FBGN0003380, FBGN0004242, FBGN0038181, FBGN0003429, FBGN0000535	14	1764	7918	1.92371	0.999994	0.486913	80.386
UP_SEQ_FEATURE	mutagenesis site	3	18.75	0.14297	FBGN0004893, FBGN0003380, FBGN0003429	11	201	2975	4.03664	0.999968	0.821438	79.4512
Annotation Cluster 5	Enrichment Score: 2.646756985603519
Category	Term	Count	%	PValue	Genes	List Total	Pop Hits	Pop Total	Fold Enrichment	Bonferroni	Benjamini	FDR
SP_PIR_KEYWORDS	transmembrane protein	4	25	5.94218e-05	FBGN0003380, FBGN0004242, FBGN0004244, FBGN0000535	15	73	12980	47.4155	0.00314449	0.000314895	0.0579598
GOTERM_BP_FAT	GO:0007610~behavior	6	37.5	0.000403982	FBGN0010473, FBGN0003380, FBGN0004242, FBGN0004244, FBGN0003429, FBGN0000535	14	429	7937	7.92907	0.150957	0.0400858	0.563017
UP_SEQ_FEATURE	transmembrane region	8	50	0.000678563	FBGN0010473, FBGN0003380, FBGN0004242, FBGN0004244, FBGN0003429, FBGN0029761, FBGN0000535, FBGN0024963	11	575	2975	3.76285	0.0444605	0.022483	0.693773
UP_SEQ_FEATURE	topological domain:Cytoplasmic	7	43.75	0.000682748	FBGN0010473, FBGN0003380, FBGN0004242, FBGN0004244, FBGN0003429, FBGN0000535, FBGN0024963	11	394	2975	4.80503	0.0447285	0.0151375	0.698039
GOTERM_BP_FAT	GO:0030537~larval behavior	3	18.75	0.00142934	FBGN0010473, FBGN0003380, FBGN0004242	14	35	7937	48.5939	0.439709	0.0794251	1.97885
GOTERM_BP_FAT	GO:0007629~flight behavior	3	18.75	0.0026774	FBGN0010473, FBGN0003380, FBGN0000535	14	48	7937	35.433	0.662369	0.0939939	3.67692
GOTERM_BP_FAT	GO:0007626~locomotory behavior	4	25	0.00281851	FBGN0010473, FBGN0003380, FBGN0004242, FBGN0000535	14	181	7937	12.5288	0.681174	0.0841764	3.86718
GOTERM_BP_FAT	GO:0008344~adult locomotory behavior	3	18.75	0.00800381	FBGN0010473, FBGN0003380, FBGN0000535	14	84	7937	20.2474	0.961403	0.157426	10.6214
GOTERM_BP_FAT	GO:0030534~adult behavior	3	18.75	0.0158579	FBGN0010473, FBGN0003380, FBGN0000535	14	120	7937	14.1732	0.998457	0.24533	20.0175
GOTERM_BP_FAT	GO:0050877~neurological system process	3	18.75	0.223799	FBGN0003380, FBGN0004242, FBGN0000535	14	546	7937	3.11499	1	0.98609	97.0988
Annotation Cluster 6	Enrichment Score: 2.316241065316507
Category	Term	Count	%	PValue	Genes	List Total	Pop Hits	Pop Total	Fold Enrichment	Bonferroni	Benjamini	FDR
SP_PIR_KEYWORDS	transmembrane protein	4	25	5.94218e-05	FBGN0003380, FBGN0004242, FBGN0004244, FBGN0000535	15	73	12980	47.4155	0.00314449	0.000314895	0.0579598
GOTERM_BP_FAT	GO:0044057~regulation of system process	3	18.75	0.00134891	FBGN0003380, FBGN0004244, FBGN0000535	14	34	7937	50.0231	0.421131	0.0870856	1.86847
GOTERM_BP_FAT	GO:0048589~developmental growth	3	18.75	0.00728216	FBGN0003380, FBGN0000490, FBGN0000535	14	80	7937	21.2598	0.948184	0.151638	9.70859
SP_PIR_KEYWORDS	glycoprotein	4	25	0.0103295	FBGN0003380, FBGN0004244, FBGN0000490, FBGN0000535	15	435	12980	7.95709	0.423231	0.031853	9.6342
GOTERM_BP_FAT	GO:0040007~growth	3	18.75	0.0134382	FBGN0003380, FBGN0000490, FBGN0000535	14	110	7937	15.4617	0.995828	0.220469	17.2254
UP_SEQ_FEATURE	glycosylation site:N-linked (GlcNAc...)	4	25	0.156293	FBGN0003380, FBGN0004244, FBGN0000490, FBGN0000535	11	419	2975	2.5819	0.999989	0.803417	82.5017

## Sheet: Table S4 NonCoding Table
UCE.ID	chrom	start	end	MFE	Exp(MFE)	stdev	Z-score	EvoFold score
chr2L.1	chr2L	904306	904405	-14.28	-13.9748	2.75124	-0.11092	103
chr2L.2	chr2L	4153503	4153591	-15.94	-14.2947	2.58868	-0.63558	145
chr2L.3	chr2L	5501831	5501926	-17.1	-15.7792	2.73984	-0.48208	98
chr2L.4	chr2L	6150488	6150571	-12.1	-12.6317	2.57008	0.20686	120
chr2L.5	chr2L	8742439	8742520	-8.6	-9.10363	2.46606	0.20422	133
chr2L.6	chr2L	11397103	11397201	-17.7	-17.5323	2.77386	-0.06045	110
chr2L.7	chr2L	12772547	12772636	-16.1	-13.5891	2.5962	-0.96715	164
chr2L.8	chr2L	14516219	14516320	-14.2	-11.9287	2.59462	-0.87539	110
chr2L.9	chr2L	14557556	14557639	-11.9	-12.5585	2.56456	0.25676	141
chr2L.10	chr2L	16917859	16917945	-13.7	-12.3316	2.59	-0.52835	172
chr2L.11	chr2L	17094392	17094475	-7.26	-9.11597	2.33713	0.79412	92
chr2R.1	chr2R	9465346	9465439	-17.7	-19.2413	2.88617	0.53403	123
chr2R.2	chr2R	16037176	16037266	-19.4	-19.384	2.93818	-0.00543	ns
chr3L.1	chr3L	807941	808028	-15.5	-15.5369	2.68882	0.01374	118
chr3L.2	chr3L	12430040	12430126	-10	-10.1646	2.45161	0.06714	86
chr3L.3	chr3L	13094538	13094623	-11.4	-14.3002	2.54061	1.14153	113
chr3L.4	chr3L	13397677	13397762	-16.6	-13.8979	2.79727	-0.96599	155
chr3L.5	chr3L	13691963	13692043	-8.7	-8.50499	2.25331	-0.08654	128
chr3L.6	chr3L	15215636	15215723	-12	-13.6914	2.6271	0.64382	112
chr3L.7	chr3L	15390715	15390826	-28	-20.3574	2.79181	-2.73752	113
chr3L.8	chr3L	17252137	17252235	-19.6	-15.2353	2.83851	-1.53767	154
chr3L.9	chr3L	22566422	22566519	-8.5	-9.06224	2.37478	0.23675	76
chr3R.1	chr3R	1889178	1889258	-4.1	-3.68481	1.87005	-0.22202	93
chr3R.2	chr3R	1897023	1897105	-14.3	-13.5335	2.54836	-0.30077	140
chr3R.3	chr3R	4054004	4054097	-20.36	-16.3502	2.73281	-1.46726	128
chr3R.4	chr3R	6271694	6271777	-8	-7.45394	2.24261	-0.24349	ns
chr3R.5	chr3R	6317011	6317092	-14.4	-12.4057	2.48078	-0.8039	118
chr3R.6	chr3R	9346697	9346780	-12	-13.0223	2.65302	0.38533	106
chr3R.8	chr3R	9675393	9675480	-16.4	-15.1796	2.80981	-0.43434	108
chr3R.9	chr3R	9737956	9738041	-7.5	-5.73521	2.22597	-0.79282	102
chr3R.10	chr3R	11833852	11833942	-10.8	-8.82514	2.35709	-0.83784	178
chr3R.11	chr3R	19269344	19269435	-13.5	-14.9227	2.84165	0.50067	116
chr3R.13	chr3R	21897970	21898057	-11.7	-11.5226	2.4613	-0.07206	ns
chr3R.14	chr3R	23021084	23021178	-17.9	-13.3542	2.64083	-1.72134	182
chr3R.15	chr3R	23285447	23285540	-21.84	-20.3169	2.83403	-0.53742	82
chr3R.16	chr3R	24376585	24376684	-13.26	-15.4173	2.81942	0.76515	100
chr3R.17	chr3R	24377329	24377428	-19.9	-18.5497	2.84108	-0.47526	90
chr3R.18	chr3R	24802913	24802999	-3.9	-7.22444	2.22584	1.49357	86
chr3R.19	chr3R	25400844	25400951	-19.6	-14.2749	2.67868	-1.98795	123
chrX.1	chrX	3891334	3891426	-18	-11.2845	2.34283	-2.86642	170
chrX.2	chrX	4906537	4906621	-13.4	-14.3604	2.55412	0.37602	148
chrX.3	chrX	7329660	7329777	-21.12	-19.6116	2.79246	-0.54016	101
chrX.4	chrX	7453086	7453172	-10.5	-11.6293	2.63659	0.42832	117
chrX.5	chrX	7464440	7464525	-12.6	-12.0351	2.52936	-0.22336	137
chrX.6	chrX	13963714	13963794	-12.84	-14.3923	2.64497	0.58689	126
